# Supplementary material for: Integrating bulk and single-cell sequencing reveals the phenotype-associated cell subpopulations in sepsis-induced acute lung injury
Source: Front Immunol. 2022 Nov 2;13:981784. doi: 10.3389/fimmu.2022.981784 (PMC9666384; doi:10.3389/fimmu.2022.981784)
Supplement: Supplementary file 1 [file DataSheet_1.xls]

st_gene_id	gene_id	gene_symbol	fpkm_C1	fpkm_C2	fpkm_C3	fpkm_S1	fpkm_S2	fpkm_S3	tpm_C1	tpm_C2	tpm_C3	tpm_S1	tpm_S2	tpm_S3	read_count_C1	read_count_C2	read_count_C3	read_count_S1	read_count_S2	read_count_S3	average_fpkm_C	average_fpkm_S	average_tpm_C	average_tpm_S	average_read_count_C	average_read_count_S
G10090_32561	20115	Rps7	336.85	371.29	412.86	341.88	317.55	337.70	668.39	714.46	821.90	734.36	687.73	702.80	5851.00	6438.00	7333.00	6130.00	5655.00	6102.00	373.666666666667	332.376666666667	734.916666666667	708.296666666667	6540.66666666667	5962.33333333333
G10090_15366	20501	Slc16a1	9.11	20.05	20.17	7.67	6.38	6.74	18.07	38.58	40.16	16.48	13.82	14.03	760.00	1670.00	1721.00	661.00	546.00	585.00	16.4433333333333	6.93	32.27	14.7766666666667	1383.66666666667	597.333333333333
G10090_19132	73614	Rhox13	0	0.04	0	0	0	0	0	0.08	0	0	0	0	0	1.00	0	0	0	0	0.0133333333333333	0	0.0266666666666667	0	0.333333333333333	0
G10090_11692	12428	Ccna2	2.07	4.91	5.29	3.94	3.04	3.98	4.11	9.45	10.53	8.45	6.59	8.29	131.32	310.59	342.85	257.43	197.80	262.44	4.09	3.65333333333333	8.03	7.77666666666667	261.586666666667	239.223333333333
G10090_17909	57249	Gabrq	0.68	0.35	0.28	0.36	0.36	0.45	1.34	0.67	0.56	0.78	0.78	0.94	66.00	41.00	32.00	44.00	40.00	51.99	0.436666666666667	0.39	0.856666666666667	0.833333333333333	46.3333333333333	45.33
G10090_14637	171285	Havcr2	3.06	4.57	11.84	6.01	5.29	4.53	6.08	8.80	23.56	12.92	11.45	9.42	156.12	232.56	616.89	316.38	276.28	240.09	6.49	5.27666666666667	12.8133333333333	11.2633333333333	335.19	277.583333333333
G10090_8365	225058	Gm4832	0.21	0.23	0.21	0.31	0.20	0.10	0.43	0.45	0.41	0.66	0.44	0.21	2.05	2.24	2.01	3.03	2.01	1.00	0.216666666666667	0.203333333333333	0.43	0.436666666666667	2.1	2.01333333333333
G10090_15380	52430	Echdc2	14.95	9.15	6.28	14.07	17.33	13.20	29.67	17.61	12.50	30.22	37.54	27.46	379.00	229.00	159.00	380.00	451.00	349.00	10.1266666666667	14.8666666666667	19.9266666666667	31.74	255.666666666667	393.333333333333
G10090_30608	332397	Nanos1	1.43	1.04	0.66	0.72	1.02	0.72	2.85	2.01	1.32	1.55	2.20	1.49	106.00	77.00	50.00	55.00	77.00	55.00	1.04333333333333	0.82	2.06	1.74666666666667	77.6666666666667	62.3333333333333
G10090_31315	381667	Lrcol1	0.07	0	0.20	0.19	0.06	0.13	0.13	0	0.39	0.42	0.14	0.27	1.00	0	3.00	3.00	1.00	2.00	0.09	0.126666666666667	0.173333333333333	0.276666666666667	1.33333333333333	2
G10090_11099	15465	Hrh1	0.10	0.36	0.25	0.17	0.19	0.18	0.21	0.70	0.51	0.37	0.40	0.38	6.00	22.00	15.00	11.00	11.00	11.00	0.236666666666667	0.18	0.473333333333333	0.383333333333333	14.3333333333333	11
G10090_10411	14633	Gli2	0.71	0.07	0.04	1.09	1.01	0.78	1.41	0.14	0.08	2.35	2.20	1.62	89.00	9.00	5.00	140.00	127.00	102.00	0.273333333333333	0.96	0.543333333333333	2.05666666666667	34.3333333333333	123
G10090_2123	74486	Osbpl10	4.48	2.85	2.11	3.97	3.16	3.74	8.88	5.48	4.20	8.52	6.84	7.78	273.00	176.18	133.08	245.10	202.00	236.00	3.14666666666667	3.62333333333333	6.18666666666667	7.71333333333333	194.086666666667	227.7
G10090_8180	22329	Vcam1	8.67	28.96	14.37	31.16	34.01	26.33	17.20	55.73	28.60	66.94	73.65	54.79	553.00	1844.00	937.00	2052.00	2224.00	1747.00	17.3333333333333	30.5	33.8433333333333	65.1266666666667	1111.33333333333	2007.66666666667
G10090_1701	19893	Rpgr	3.24	2.70	2.02	3.42	3.47	3.93	6.42	5.20	4.02	7.34	7.51	8.18	174.00	144.00	109.00	187.00	187.00	215.00	2.65333333333333	3.60666666666667	5.21333333333333	7.67666666666667	142.333333333333	196.333333333333
G10090_30770	56389	Stx5a	58.99	53.10	53.56	47.62	48.52	45.98	117.05	102.18	106.62	102.29	105.07	95.70	2098.00	1872.00	1935.00	1750.00	1778.00	1710.00	55.2166666666667	47.3733333333333	108.616666666667	101.02	1968.33333333333	1746
G10090_9804	19265	Ptprcap	5.60	6.14	7.28	34.33	24.22	23.11	11.11	11.81	14.49	73.75	52.46	48.10	85.00	93.00	113.00	538.00	377.00	365.00	6.34	27.22	12.47	58.1033333333333	97	426.666666666667
G10090_14640	12143	Blk	0.69	0.72	0.91	4.28	2.85	2.98	1.37	1.38	1.81	9.19	6.17	6.19	32.00	33.00	43.00	204.00	135.00	143.00	0.773333333333333	3.37	1.52	7.18333333333333	36	160.666666666667
G10090_8650	64435	Fcamr	4.49	3.25	2.96	1.25	1.08	1.22	8.90	6.25	5.90	2.68	2.34	2.54	486.31	351.67	287.52	140.20	143.55	138.80	3.56666666666667	1.18333333333333	7.01666666666667	2.52	375.166666666667	140.85
G10090_10908	241158	Ankmy1	0.61	0.67	0.11	0.30	0.31	0.42	1.21	1.30	0.23	0.65	0.68	0.87	50.82	55.99	10.26	27.73	25.81	32.72	0.463333333333333	0.343333333333333	0.913333333333333	0.733333333333333	39.0233333333333	28.7533333333333
G10090_4131	246694	Hps5	8.18	6.61	6.47	10.10	10.65	10.67	16.22	12.73	12.88	21.69	23.06	22.20	696.00	559.00	563.00	894.00	928.00	947.00	7.08666666666667	10.4733333333333	13.9433333333333	22.3166666666667	606	923
G10090_20925	246256	Fcgr4	33.75	86.71	83.84	14.61	11.64	10.97	66.97	166.86	166.90	31.38	25.21	22.83	772.03	1980.00	1961.00	345.00	273.00	261.00	68.1	12.4066666666667	133.576666666667	26.4733333333333	1571.01	293
G10090_10288	18569	Pdcd4	19.31	13.43	15.30	19.63	20.09	16.81	38.32	25.85	30.45	42.16	43.52	34.98	892.77	662.40	748.32	1003.13	1055.33	879.51	16.0133333333333	18.8433333333333	31.54	40.22	767.83	979.323333333333
G10090_5371	64424	Polr1e	1.47	2.49	2.95	1.80	1.60	1.70	2.92	4.80	5.87	3.86	3.46	3.55	97.89	165.73	201.04	123.49	109.07	118.06	2.30333333333333	1.7	4.53	3.62333333333333	154.886666666667	116.873333333333
G10090_301	77128	Crebrf	18.14	10.63	9.74	14.58	15.95	13.21	36.00	20.46	19.39	31.32	34.55	27.50	2561.00	1496.90	1405.00	2127.00	2309.00	1940.00	12.8366666666667	14.58	25.2833333333333	31.1233333333333	1820.96666666667	2125.33333333333
G10090_4235	70584	Pak4	19.06	12.01	11.90	30.95	31.67	32.15	37.82	23.10	23.69	66.49	68.58	66.91	1037.91	653.11	661.78	1744.81	1771.85	1825.90	14.3233333333333	31.59	28.2033333333333	67.3266666666667	784.266666666667	1780.85333333333
G10090_16837	22375	Wars	65.19	117.13	76.06	83.35	84.85	83.37	129.35	225.39	151.41	179.03	183.77	173.50	3336.00	5937.00	3944.00	4458.00	4516.00	4495.00	86.1266666666667	83.8566666666667	168.716666666667	178.766666666667	4405.66666666667	4489.66666666667
G10090_18285	317750	Slc24a5	0.61	0.38	0.21	0.18	0.22	0.28	1.20	0.73	0.42	0.39	0.47	0.58	21.92	13.65	7.88	6.74	8.04	10.55	0.4	0.226666666666667	0.783333333333333	0.48	14.4833333333333	8.44333333333333
G10090_14887	18605	Enpp1	0.77	1.04	1.11	1.16	1.11	1.06	1.53	2.00	2.21	2.49	2.41	2.21	96.00	126.00	137.00	138.00	138.00	135.00	0.973333333333333	1.11	1.91333333333333	2.37	119.666666666667	137
G10090_668	77422	C330018D20Rik	1.60	1.50	2.11	3.16	3.48	3.98	3.18	2.88	4.19	6.79	7.53	8.28	58.00	54.00	70.00	147.00	149.00	158.00	1.73666666666667	3.54	3.41666666666667	7.53333333333333	60.6666666666667	151.333333333333
G10090_24476	18655	Pgk1	58.98	82.39	105.61	46.42	42.85	48.85	117.03	158.54	210.25	99.72	92.80	101.67	1995.00	2782.00	3653.00	1621.00	1486.00	1719.00	82.3266666666667	46.04	161.94	98.0633333333333	2810	1608.66666666667
G10090_687	23947	Mid2	10.27	5.75	6.76	17.68	18.92	18.43	20.38	11.07	13.45	37.97	40.98	38.36	1193.18	669.79	802.00	2128.56	2263.85	2231.24	7.59333333333333	18.3433333333333	14.9666666666667	39.1033333333333	888.323333333333	2207.88333333333
G10090_4465	320438	Alg6	2.30	0.94	1.90	3.51	3.63	3.85	4.56	1.80	3.78	7.54	7.85	8.01	109.03	44.01	91.65	166.65	176.35	192.21	1.71333333333333	3.66333333333333	3.38	7.8	81.5633333333333	178.403333333333
G10090_4126	72500	Ier5l	7.12	16.68	14.32	5.89	4.85	3.42	14.12	32.09	28.51	12.65	10.51	7.12	206.00	482.00	424.00	176.00	144.00	103.00	12.7066666666667	4.72	24.9066666666667	10.0933333333333	370.666666666667	141
G10090_29534	71764	C2cd2l	10.16	9.11	12.81	12.03	13.22	11.64	20.15	17.52	25.50	25.85	28.62	24.22	829.00	742.00	1069.00	1014.00	1106.00	988.00	10.6933333333333	12.2966666666667	21.0566666666667	26.23	880	1036
G10090_4564	56874	Rnf32	1.00	0.73	0.27	1.76	1.57	1.55	1.98	1.40	0.53	3.78	3.41	3.22	42.00	32.00	14.00	62.00	57.00	61.00	0.666666666666667	1.62666666666667	1.30333333333333	3.47	29.3333333333333	60
G10090_16218	232798	Leng8	139.08	98.28	95.58	99.37	99.65	103.69	275.98	189.12	190.28	213.45	215.81	215.79	12389.00	8707.00	8691.00	9195.00	9122.00	9554.00	110.98	100.903333333333	218.46	215.016666666667	9929	9290.33333333333
G10090_28327	107271	Yars	11.71	14.19	18.35	13.61	14.56	12.99	23.23	27.30	36.54	29.24	31.53	27.04	524.00	634.00	840.00	629.00	668.00	605.00	14.75	13.72	29.0233333333333	29.27	666	634
G10090_10057	56198	Heyl	17.23	25.03	21.30	15.60	22.37	17.37	34.19	48.15	42.41	33.51	48.44	36.15	1471.00	2133.00	1860.00	1375.00	1958.00	1543.00	21.1866666666667	18.4466666666667	41.5833333333333	39.3666666666667	1821.33333333333	1625.33333333333
G10090_15361	239554	Foxred2	1.11	0.43	0.49	0.72	0.61	0.73	2.20	0.82	0.97	1.56	1.33	1.52	115.51	48.15	50.81	79.12	67.49	74.19	0.676666666666667	0.686666666666667	1.33	1.47	71.49	73.6
G10090_31012	66074	Tmem167	3.04	4.35	5.12	3.63	3.54	3.39	6.02	8.37	10.20	7.81	7.66	7.05	622.12	889.53	1073.24	768.84	742.98	721.70	4.17	3.52	8.19666666666667	7.50666666666667	861.63	744.506666666667
G10090_23832	13850	Ephx2	1.00	0.43	0.23	1.42	0.84	1.22	1.98	0.84	0.46	3.05	1.82	2.55	38.00	16.00	9.00	56.00	33.00	48.00	0.553333333333333	1.16	1.09333333333333	2.47333333333333	21	45.6666666666667
G10090_33740	108755	Lyrm2	8.31	8.71	8.96	13.14	11.24	11.94	16.49	16.75	17.84	28.22	24.34	24.84	204.98	214.34	225.96	334.52	284.14	306.23	8.66	12.1066666666667	17.0266666666667	25.8	215.093333333333	308.296666666667
G10090_9323	78390	Pla2g4d	0	0.02	0	0	0	0	0	0.04	0	0	0	0	0	1.00	0	0	0	0	0.00666666666666667	0	0.0133333333333333	0	0.333333333333333	0
G10090_4969	105014	Rdh14	10.07	8.94	10.29	9.97	9.07	10.18	19.99	17.21	20.49	21.42	19.64	21.19	273.00	242.00	285.00	279.00	252.00	287.00	9.76666666666667	9.74	19.23	20.75	266.666666666667	272.666666666667
G10090_15347	368202	Prss48	0.09	0	0	0.04	0	0	0.18	0	0	0.10	0	0	2.00	0	0	1.00	0	0	0.03	0.0133333333333333	0.06	0.0333333333333333	0.666666666666667	0.333333333333333
G10090_8049	223922	Atf7	14.73	11.00	11.94	20.12	21.81	20.21	29.22	21.16	23.77	43.21	47.23	42.05	1916.59	1415.95	1539.11	2717.02	2850.00	2696.48	12.5566666666667	20.7133333333333	24.7166666666667	44.1633333333333	1623.88333333333	2754.5
G10090_5532	28006	Washc2	26.91	20.75	22.07	20.87	19.54	19.17	53.40	39.93	43.93	44.83	42.31	39.89	2168.00	1674.00	1821.00	1743.00	1620.00	1611.00	23.2433333333333	19.86	45.7533333333333	42.3433333333333	1887.66666666667	1658
G10090_9735	20390	Sftpd	1032.04	1291.49	1459.75	437.85	554.35	511.73	2047.84	2485.13	2906.01	940.52	1200.58	1064.96	25101.00	31356.00	36304.00	10993.00	13823.00	12947.00	1261.09333333333	501.31	2479.66	1068.68666666667	30920.3333333333	12587.6666666667
G10090_6786	21408	Zfp354a	0.98	0.60	0.56	1.46	1.62	1.53	1.95	1.16	1.12	3.13	3.51	3.19	73.42	46.29	43.63	116.41	128.90	123.93	0.713333333333333	1.53666666666667	1.41	3.27666666666667	54.4466666666667	123.08
G10090_7258	231807	Map11	9.21	11.14	18.03	15.40	14.83	13.52	18.27	21.44	35.90	33.08	32.11	28.14	438.00	529.00	877.00	756.00	723.00	669.00	12.7933333333333	14.5833333333333	25.2033333333333	31.11	614.666666666667	716
G10090_3477	11717	Ampd3	36.85	40.52	40.32	15.02	17.80	14.55	73.13	77.97	80.26	32.27	38.56	30.28	2735.59	2986.40	3054.49	1159.43	1351.67	1130.18	39.23	15.79	77.12	33.7033333333333	2925.49333333333	1213.76
G10090_8210	76974	Urah	10.09	14.07	13.53	6.28	7.74	6.33	20.02	27.08	26.93	13.49	16.76	13.18	124.00	176.00	183.00	80.00	92.00	73.00	12.5633333333333	6.78333333333333	24.6766666666667	14.4766666666667	161	81.6666666666667
G10090_19182	72040	Cdhr5	0.18	0.05	0.07	0.05	0.07	0	0.36	0.10	0.13	0.10	0.16	0	9.00	2.00	3.00	2.00	3.00	0	0.1	0.04	0.196666666666667	0.0866666666666667	4.66666666666667	1.66666666666667
G10090_3205	116848	Baz2a	25.30	20.98	18.37	22.01	21.98	20.82	50.20	40.37	36.57	47.29	47.60	43.34	3969.00	3309.00	2974.00	3579.00	3557.00	3429.00	21.55	21.6033333333333	42.38	46.0766666666667	3417.33333333333	3521.66666666667
G10090_11699	218543	Srek1	19.02	17.44	17.40	15.49	16.40	16.22	37.74	33.57	34.64	33.27	35.52	33.76	1797.15	1604.22	1640.90	1532.73	1626.03	1611.08	17.9533333333333	16.0366666666667	35.3166666666667	34.1833333333333	1680.75666666667	1589.94666666667
G10090_32907	72632	Smim18	0.08	0.39	0.10	0.08	0.10	0.09	0.16	0.75	0.19	0.17	0.21	0.20	1.00	4.00	1.00	1.00	1.00	1.00	0.19	0.09	0.366666666666667	0.193333333333333	2	1
G10090_14112	217707	Coq6	5.54	4.20	5.03	6.48	5.28	5.98	11.00	8.08	10.00	13.93	11.43	12.45	164.00	124.00	152.00	198.00	160.00	184.00	4.92333333333333	5.91333333333333	9.69333333333333	12.6033333333333	146.666666666667	180.666666666667
G10090_31334	240411	Loxhd1	0.03	0.02	0.03	0.04	0.04	0.02	0.06	0.04	0.06	0.09	0.08	0.05	4.81	2.77	4.80	5.88	5.60	3.54	0.0266666666666667	0.0333333333333333	0.0533333333333333	0.0733333333333333	4.12666666666667	5.00666666666667
G10090_3053	380928	Lmo7	90.47	55.75	49.69	99.33	92.79	97.87	179.51	107.28	98.91	213.37	200.96	203.68	8832.00	5440.00	4949.00	10073.00	9329.00	9989.00	65.3033333333333	96.6633333333333	128.566666666667	206.003333333333	6407	9797
G10090_3159	19188	Psme2	60.43	94.45	114.85	99.98	102.96	105.46	119.91	181.74	228.63	214.76	222.99	219.47	962.32	1476.64	1858.06	1666.92	1674.24	1771.81	89.91	102.8	176.76	219.073333333333	1432.34	1704.32333333333
G10090_20045	67510	Tvp23b	9.69	12.53	11.29	17.12	18.84	17.65	19.23	24.12	22.48	36.78	40.81	36.73	315.00	399.00	369.00	586.00	636.00	608.00	11.17	17.87	21.9433333333333	38.1066666666667	361	610
G10090_6766	107686	Snrpd2	46.76	55.83	55.21	58.39	56.46	66.22	92.79	107.43	109.90	125.43	122.28	137.82	400.00	474.00	478.00	506.00	488.00	586.00	52.6	60.3566666666667	103.373333333333	128.51	450.666666666667	526.666666666667
G10090_6896	74442	Sgms2	3.94	7.41	4.86	2.02	1.83	2.06	7.82	14.26	9.68	4.34	3.97	4.29	374.28	658.70	460.84	198.53	177.06	204.62	5.40333333333333	1.97	10.5866666666667	4.2	497.94	193.403333333333
G10090_16704	110902	Chrna2	0	0.06	0.04	0.04	0.04	0.04	0	0.12	0.09	0.09	0.10	0.09	0	4.00	3.00	3.00	3.00	3.00	0.0333333333333333	0.04	0.07	0.0933333333333333	2.33333333333333	3
G10090_14213	14852	Gspt1	15.54	19.28	17.90	15.58	15.88	15.82	30.84	37.10	35.63	33.47	34.39	32.93	2006.00	2484.02	2362.00	2076.00	2100.99	2124.02	17.5733333333333	15.76	34.5233333333333	33.5966666666667	2284.00666666667	2100.33666666667
G10090_4953	19280	Ptprs	5.45	2.63	4.09	13.28	12.38	11.92	10.81	5.07	8.13	28.53	26.80	24.81	607.02	295.74	458.75	1493.07	1405.26	1380.59	4.05666666666667	12.5266666666667	8.00333333333333	26.7133333333333	453.836666666667	1426.30666666667
G10090_22330	237560	Lrrc10	0	0.04	0.04	0.30	0.15	0.18	0	0.07	0.07	0.63	0.32	0.38	0	1.00	1.00	8.00	4.00	5.00	0.0266666666666667	0.21	0.0466666666666667	0.443333333333333	0.666666666666667	5.66666666666667
G10090_14292	234290	BC030500	0.07	0.10	0.12	0	0	0.03	0.13	0.20	0.25	0	0	0.07	2.00	3.00	3.74	0	0	1.00	0.0966666666666667	0.01	0.193333333333333	0.0233333333333333	2.91333333333333	0.333333333333333
G10090_13532	234839	Piezo1	37.17	27.83	27.99	37.37	39.38	36.97	73.75	53.55	55.72	80.27	85.30	76.93	4394.64	3212.99	3297.69	4662.24	4780.48	4596.65	30.9966666666667	37.9066666666667	61.0066666666667	80.8333333333333	3635.10666666667	4679.79
G10090_671	74450	Pank2	11.79	13.56	13.99	15.13	15.78	14.91	23.40	26.09	27.86	32.49	34.17	31.03	915.78	997.23	1062.33	1149.25	1220.31	1161.08	13.1133333333333	15.2733333333333	25.7833333333333	32.5633333333333	991.78	1176.88
G10090_33330	667277	C1rb	0.02	0	0.09	0	0	0.02	0.03	0	0.18	0	0	0.05	0.71	0	3.66	0	0	1.01	0.0366666666666667	0.00666666666666667	0.07	0.0166666666666667	1.45666666666667	0.336666666666667
G10090_8658	433766	Trim63	0.11	0.03	0.08	0.39	0	0.10	0.23	0.06	0.17	0.84	0	0.22	4.00	1.05	3.01	14.07	0	3.80	0.0733333333333333	0.163333333333333	0.153333333333333	0.353333333333333	2.68666666666667	5.95666666666667
G10090_19262	319178	H2bc3	0	0.24	0	0.18	0	0	0	0.46	0	0.38	0	0	0	2.00	0	1.54	0	0	0.08	0.06	0.153333333333333	0.126666666666667	0.666666666666667	0.513333333333333
G10090_21475	100125586	Vmn2r2	0.02	0	0.02	0	0	0	0.05	0	0.04	0	0	0	1.10	0	0.99	0	0	0	0.0133333333333333	0	0.03	0	0.696666666666667	0
G10090_30019	110308	Krt5	0	0	0	0.07	0	0	0	0	0	0.15	0	0	0	0	0	3.00	0	0	0	0.0233333333333333	0	0.05	0	1
G10090_2799	58187	Cldn10	36.88	30.55	16.20	14.57	16.93	22.00	73.17	58.78	32.25	31.30	36.66	45.79	630.00	521.00	283.00	257.00	297.00	391.00	27.8766666666667	17.8333333333333	54.7333333333333	37.9166666666667	478	315
G10090_28917	66607	Ms4a4d	91.40	99.88	81.90	31.94	40.58	39.20	181.36	192.19	163.04	68.60	87.89	81.59	2559.00	2791.44	2344.70	922.96	1164.86	1141.82	91.06	37.24	178.863333333333	79.36	2565.04666666667	1076.54666666667
G10090_20314	331532	Tceal5	0.07	0.24	0	0.08	0	0	0.15	0.46	0	0.17	0	0	1.37	4.54	0	1.51	0	0	0.103333333333333	0.0266666666666667	0.203333333333333	0.0566666666666667	1.97	0.503333333333333
G10090_26325	232146	Eva1a	2.83	6.99	5.36	2.95	2.90	3.23	5.61	13.45	10.66	6.33	6.28	6.73	87.00	209.00	175.00	92.00	96.00	105.00	5.06	3.02666666666667	9.90666666666667	6.44666666666667	157	97.6666666666667
G10090_32059	21941	Tnfrsf8	0.09	0.73	0.30	0.32	0.21	0.16	0.18	1.40	0.60	0.68	0.46	0.34	6.00	47.00	20.00	21.00	14.00	11.00	0.373333333333333	0.23	0.726666666666667	0.493333333333333	24.3333333333333	15.3333333333333
G10090_6462	72502	Cwf19l1	4.61	4.81	4.74	4.22	4.99	5.11	9.15	9.25	9.43	9.07	10.81	10.63	265.00	260.00	261.00	239.00	284.00	288.00	4.72	4.77333333333333	9.27666666666667	10.17	262	270.333333333333
G10090_21750	622404	Ccdc107	19.73	16.36	12.35	21.87	23.98	23.10	39.16	31.49	24.59	46.97	51.93	48.07	291.00	238.00	184.00	338.00	365.00	354.00	16.1466666666667	22.9833333333333	31.7466666666667	48.99	237.666666666667	352.333333333333
G10090_19839	69256	Zfp397	3.52	6.40	6.00	8.66	8.76	8.97	6.99	12.31	11.95	18.61	18.97	18.66	371.97	672.03	645.15	942.90	952.52	987.21	5.30666666666667	8.79666666666667	10.4166666666667	18.7466666666667	563.05	960.876666666667
G10090_15929	74522	Morc2a	13.35	13.53	14.06	11.19	11.83	10.60	26.49	26.04	27.99	24.05	25.63	22.07	1273.00	1291.00	1348.00	1092.00	1139.00	1060.00	13.6466666666667	11.2066666666667	26.84	23.9166666666667	1304	1097
G10090_18538	328833	Treml2	5.21	6.00	10.87	3.38	2.19	2.71	10.34	11.54	21.63	7.26	4.75	5.65	444.58	499.45	939.02	299.00	192.00	239.01	7.36	2.76	14.5033333333333	5.88666666666667	627.683333333333	243.336666666667
G10090_11883	16526	Kcnk2	5.88	2.81	2.08	7.48	7.93	9.65	11.67	5.41	4.14	16.06	17.18	20.08	387.98	180.87	136.00	510.74	536.73	653.02	3.59	8.35333333333333	7.07333333333333	17.7733333333333	234.95	566.83
G10090_7102	69806	Slc39a11	5.04	4.57	4.26	5.37	4.35	4.98	10.01	8.80	8.48	11.54	9.41	10.37	263.00	240.00	228.00	289.00	229.00	266.00	4.62333333333333	4.9	9.09666666666667	10.44	243.666666666667	261.333333333333
G10090_6142	52440	Tax1bp1	124.63	131.31	118.20	72.02	84.24	78.68	247.30	252.68	235.30	154.69	182.45	163.73	7687.00	8055.00	7463.00	4584.00	5331.00	5045.00	124.713333333333	78.3133333333333	245.093333333333	166.956666666667	7735	4986.66666666667
G10090_9938	20944	Svs5	0	0.10	0	0	0.09	0	0	0.18	0	0	0.20	0	0	1.00	0	0	1.00	0	0.0333333333333333	0.03	0.06	0.0666666666666667	0.333333333333333	0.333333333333333
G10090_26139	107513	Ssr1	30.57	38.44	49.47	38.59	37.13	38.63	60.67	73.97	98.48	82.90	80.41	80.39	3450.54	4100.85	5104.93	4189.12	4140.62	4350.35	39.4933333333333	38.1166666666667	77.7066666666667	81.2333333333333	4218.77333333333	4226.69666666667
G10090_24064	54218	B3galt4	1.58	2.48	3.53	2.93	3.52	3.04	3.14	4.77	7.02	6.29	7.62	6.32	46.00	72.00	105.00	88.00	105.00	92.00	2.53	3.16333333333333	4.97666666666667	6.74333333333333	74.3333333333333	95
G10090_16443	99334	Zscan29	7.77	7.53	7.96	6.89	7.42	5.96	15.42	14.50	15.85	14.80	16.07	12.41	517.67	529.17	544.56	588.37	617.77	514.41	7.75333333333333	6.75666666666667	15.2566666666667	14.4266666666667	530.466666666667	573.516666666667
G10090_20873	66464	Taf12	11.75	15.18	19.24	17.33	17.44	17.03	23.32	29.20	38.31	37.22	37.78	35.45	292.00	370.00	486.00	444.00	436.00	438.00	15.39	17.2666666666667	30.2766666666667	36.8166666666667	382.666666666667	439.333333333333
G10090_8490	79565	Mettl27	4.79	2.96	2.47	4.09	3.32	4.12	9.51	5.69	4.92	8.78	7.19	8.58	230.00	146.00	127.00	210.00	165.00	213.00	3.40666666666667	3.84333333333333	6.70666666666667	8.18333333333333	167.666666666667	196
G10090_12842	18113	Nnmt	5.37	4.10	6.16	4.83	4.28	5.29	10.65	7.90	12.27	10.37	9.28	11.02	112.00	85.00	126.00	101.00	85.00	107.00	5.21	4.8	10.2733333333333	10.2233333333333	107.666666666667	97.6666666666667
G10090_8850	56380	Arid3b	6.69	6.90	7.02	9.86	10.59	9.17	13.28	13.27	13.98	21.19	22.94	19.08	434.00	430.00	459.00	611.00	663.00	570.00	6.87	9.87333333333333	13.51	21.07	441	614.666666666667
G10090_6125	20439	Siah2	6.39	7.89	8.11	6.17	7.68	6.10	12.69	15.19	16.14	13.26	16.64	12.70	297.00	366.00	385.00	296.00	366.00	295.00	7.46333333333333	6.65	14.6733333333333	14.2	349.333333333333	319
G10090_11899	13524	Adam18	0	0	0	0	0.04	0.02	0	0	0	0	0.10	0.05	0	0	0	0	2.00	1.00	0	0.02	0	0.05	0	1
G10090_18407	72324	Plxdc1	2.57	2.23	2.35	8.05	8.15	6.72	5.11	4.28	4.69	17.29	17.66	13.98	139.00	120.00	130.00	439.00	446.00	371.00	2.38333333333333	7.64	4.69333333333333	16.31	129.666666666667	418.666666666667
G10090_10397	72077	Gcnt3	0	0.01	0.01	0.03	0.03	0.05	0	0.03	0.02	0.05	0.06	0.10	0	1.05	0.97	2.00	2.00	3.93	0.00666666666666667	0.0366666666666667	0.0166666666666667	0.07	0.673333333333333	2.64333333333333
G10090_7131	381760	Ssbp1	11.56	9.21	14.63	14.00	11.92	13.10	22.94	17.71	29.13	30.08	25.81	27.26	318.00	268.00	422.00	401.00	357.00	388.00	11.8	13.0066666666667	23.26	27.7166666666667	336	382
G10090_15690	74316	Isca2	26.29	32.93	30.18	22.16	25.37	25.20	52.16	63.37	60.08	47.60	54.94	52.45	409.00	513.00	472.00	357.00	393.00	404.00	29.8	24.2433333333333	58.5366666666667	51.6633333333333	464.666666666667	384.666666666667
G10090_14832	12212	Chic1	0.93	0.80	0.80	1.32	0.99	1.07	1.85	1.54	1.60	2.84	2.13	2.23	130.49	112.17	115.09	191.17	141.45	156.10	0.843333333333333	1.12666666666667	1.66333333333333	2.4	119.25	162.906666666667
G10090_2473	433375	Creg1	106.63	76.56	75.06	50.91	50.72	53.35	211.59	147.31	149.42	109.36	109.86	111.03	4271.00	3061.00	3074.00	2105.00	2083.00	2223.00	86.0833333333333	51.66	169.44	110.083333333333	3468.66666666667	2137
G10090_4185	194952	Jmjd4	3.04	2.87	2.55	3.44	3.64	3.67	6.04	5.53	5.07	7.39	7.88	7.64	484.09	407.90	383.99	453.39	526.32	524.41	2.82	3.58333333333333	5.54666666666667	7.63666666666667	425.326666666667	501.373333333333
G10090_24943	71742	Ulk3	6.18	4.43	5.45	6.78	6.31	6.31	12.27	8.53	10.85	14.56	13.68	13.13	327.04	233.98	294.80	370.09	342.43	347.24	5.35333333333333	6.46666666666667	10.55	13.79	285.273333333333	353.253333333333
G10090_22963	624845	Vmn2r82	0	0	0.02	0	0	0	0	0	0.04	0	0	0	0	0	1.00	0	0	0	0.00666666666666667	0	0.0133333333333333	0	0.333333333333333	0
G10090_16635	22247	Umps	2.25	3.18	4.57	4.38	3.91	3.73	4.47	6.12	9.10	9.41	8.46	7.77	146.00	204.00	302.00	294.00	262.00	254.00	3.33333333333333	4.00666666666667	6.56333333333333	8.54666666666667	217.333333333333	270
G10090_33155	17898	Myl7	3.98	0.87	0	48.14	6.15	22.76	7.90	1.68	0	103.40	13.33	47.37	41.00	9.00	0	512.00	65.00	244.00	1.61666666666667	25.6833333333333	3.19333333333333	54.7	16.6666666666667	273.666666666667
G10090_17095	19712	Rest	4.75	4.99	4.64	4.36	3.96	3.37	9.42	9.61	9.23	9.37	8.57	7.01	620.00	657.00	626.00	589.00	529.00	462.00	4.79333333333333	3.89666666666667	9.42	8.31666666666666	634.333333333333	526.666666666667
G10090_7706	17281	Fyco1	13.01	8.96	7.30	13.17	12.58	12.54	25.82	17.24	14.53	28.29	27.24	26.10	1912.12	1317.76	1099.93	1985.60	1887.65	1905.33	9.75666666666667	12.7633333333333	19.1966666666667	27.21	1443.27	1926.19333333333
G10090_24375	67657	Rabl3	4.80	5.70	5.65	3.92	3.48	3.79	9.53	10.97	11.24	8.42	7.53	7.88	180.45	213.82	217.00	152.00	134.00	148.00	5.38333333333333	3.73	10.58	7.94333333333333	203.756666666667	144.666666666667
G10090_9889	18028	Nfib	19.57	14.72	11.77	30.98	29.75	30.92	38.84	28.32	23.44	66.56	64.42	64.34	3336.99	2516.87	2051.00	5458.09	5212.68	5499.05	15.3533333333333	30.55	30.2	65.1066666666667	2634.95333333333	5389.94
G10090_18243	12504	Cd4	1.35	1.96	1.78	3.97	3.76	3.01	2.67	3.78	3.53	8.53	8.15	6.26	75.00	110.00	105.00	235.00	214.00	180.00	1.69666666666667	3.58	3.32666666666667	7.64666666666667	96.6666666666667	209.666666666667
G10090_9498	67230	Zfp329	0.79	1.43	1.42	3.29	3.39	3.06	1.56	2.76	2.83	7.07	7.34	6.36	114.81	210.93	216.82	462.71	460.82	437.64	1.21333333333333	3.24666666666667	2.38333333333333	6.92333333333333	180.853333333333	453.723333333333
G10090_5503	269389	Tox2	39.41	16.62	13.82	11.89	14.68	12.48	78.20	31.98	27.52	25.55	31.79	25.96	2129.00	901.00	769.38	666.04	826.00	718.00	23.2833333333333	13.0166666666667	45.9	27.7666666666667	1266.46	736.68
G10090_20130	319480	Itga11	0.36	0.25	0.04	0.22	0.41	0.39	0.72	0.48	0.09	0.48	0.88	0.80	33.86	23.08	4.07	21.36	38.85	37.46	0.216666666666667	0.34	0.43	0.72	20.3366666666667	32.5566666666667
G10090_26541	59288	Dctn5	29.10	25.54	33.83	39.51	38.26	37.98	57.75	49.14	67.34	84.87	82.87	79.05	822.01	720.00	977.00	1152.00	1108.00	1116.00	29.49	38.5833333333333	58.0766666666667	82.2633333333333	839.67	1125.33333333333
G10090_8967	67210	Gatad1	21.23	18.68	19.75	23.82	23.43	24.10	42.12	35.94	39.32	51.17	50.75	50.17	1010.00	887.00	961.00	1170.00	1143.00	1193.00	19.8866666666667	23.7833333333333	39.1266666666667	50.6966666666667	952.666666666667	1168.66666666667
G10090_20912	66882	Bzw1	49.97	69.91	72.66	49.56	50.09	49.46	99.15	134.53	144.65	106.46	108.47	102.94	3469.00	4865.00	5175.00	3560.00	3579.00	3571.00	64.18	49.7033333333333	126.11	105.956666666667	4503	3570
G10090_11245	101055939	Gm4869	0.03	0	0	0	0.02	0.05	0.07	0	0	0	0.04	0.10	2.00	0	0	0	1.00	3.00	0.01	0.0233333333333333	0.0233333333333333	0.0466666666666667	0.666666666666667	1.33333333333333
G10090_21703	109663	Hoxc11	0	0	0	0	0.06	0	0	0	0	0	0.13	0	0	0	0	0	1.00	0	0	0.02	0	0.0433333333333333	0	0.333333333333333
G10090_12134	75106	4930519F16Rik	0	0.03	0	0	0.05	0	0	0.05	0	0	0.10	0	0	1.00	0	0	1.00	0	0.01	0.0166666666666667	0.0166666666666667	0.0333333333333333	0.333333333333333	0.333333333333333
G10090_12868	18479	Pak1	6.45	5.05	5.35	8.03	7.56	7.93	12.79	9.72	10.65	17.26	16.38	16.51	376.00	296.00	317.00	480.00	454.00	478.00	5.61666666666667	7.84	11.0533333333333	16.7166666666667	329.666666666667	470.666666666667
G10090_11816	14534	Kat2a	6.68	6.19	9.19	15.86	14.93	14.99	13.25	11.92	18.30	34.08	32.33	31.19	386.00	355.00	541.00	952.00	885.00	907.00	7.35333333333333	15.26	14.49	32.5333333333333	427.333333333333	914.666666666667
G10090_2070	66126	Elof1	54.11	56.35	46.51	44.99	41.96	49.47	107.37	108.42	92.59	96.63	90.87	102.96	1081.96	1082.31	871.39	861.07	800.15	946.37	52.3233333333333	45.4733333333333	102.793333333333	96.82	1011.88666666667	869.196666666667
G10090_22265	13803	Enc1	5.39	24.51	29.06	5.47	4.50	4.31	10.69	47.17	57.85	11.74	9.74	8.98	471.00	2093.00	2534.00	496.00	394.00	386.00	19.6533333333333	4.76	38.57	10.1533333333333	1699.33333333333	425.333333333333
G10090_23857	74365	Lonrf3	5.08	4.58	2.43	3.49	4.70	4.43	10.08	8.82	4.83	7.51	10.18	9.21	711.00	639.00	346.00	504.00	674.00	642.00	4.03	4.20666666666667	7.91	8.96666666666667	565.333333333333	606.666666666667
G10090_13034	52592	Brms1l	7.11	5.60	7.34	10.38	10.39	10.70	14.11	10.77	14.61	22.30	22.51	22.28	341.00	268.00	360.00	514.00	511.00	534.00	6.68333333333333	10.49	13.1633333333333	22.3633333333333	323	519.666666666667
G10090_6303	22040	Trex1	24.76	51.80	57.87	21.93	19.22	19.87	49.13	99.68	115.20	47.12	41.62	41.36	478.00	996.00	1140.00	438.00	381.00	400.00	44.81	20.34	88.0033333333333	43.3666666666667	871.333333333333	406.333333333333
G10090_18465	22385	Baz1b	18.62	18.79	17.27	26.10	25.28	24.55	36.95	36.16	34.38	56.07	54.75	51.09	2270.00	2291.00	2154.00	3286.00	3160.00	3114.00	18.2266666666667	25.31	35.83	53.97	2238.33333333333	3186.66666666667
G10090_8086	239827	Pigz	0.10	0.05	0.07	0.60	0.72	0.57	0.20	0.09	0.14	1.28	1.56	1.18	6.00	3.00	3.00	26.00	31.00	25.00	0.0733333333333333	0.63	0.143333333333333	1.34	4	27.3333333333333
G10090_8534	20583	Snai2	1.15	0.52	0.81	8.60	7.73	6.88	2.28	1.01	1.62	18.48	16.75	14.32	43.35	19.72	31.36	335.26	299.34	270.23	0.826666666666667	7.73666666666667	1.63666666666667	16.5166666666667	31.4766666666667	301.61
G10090_2197	19261	Sirpa	26.77	53.47	60.98	37.20	34.00	32.00	53.11	102.89	121.39	79.91	73.65	66.60	1790.97	3538.34	4195.75	2612.15	2295.92	2222.01	47.0733333333333	34.4	92.4633333333333	73.3866666666667	3175.02	2376.69333333333
G10090_9585	11775	Ap3b2	0.01	0	0.01	0.01	0	0.01	0.03	0	0.03	0.03	0	0.03	1.00	0	1.00	1.00	0	1.00	0.00666666666666667	0.00666666666666667	0.02	0.02	0.666666666666667	0.666666666666667
G10090_12027	78245	Acbd7	0.11	0.32	0.11	0	0.32	0.10	0.21	0.62	0.21	0	0.68	0.22	1.00	3.00	1.00	0	3.00	1.00	0.18	0.14	0.346666666666667	0.3	1.66666666666667	1.33333333333333
G10090_8988	140477	Dmbx1	0.02	0.01	0.03	0	0	0.01	0.03	0.03	0.05	0	0	0.03	1.18	1.02	2.05	0	0	1.00	0.02	0.00333333333333333	0.0366666666666667	0.01	1.41666666666667	0.333333333333333
G10090_16211	22371	Vwf	85.50	42.70	42.00	80.34	86.98	78.63	169.66	82.17	83.61	172.57	188.37	163.65	14170.00	7064.00	7102.00	13842.00	14840.00	13602.00	56.7333333333333	81.9833333333333	111.813333333333	174.863333333333	9445.33333333333	14094.6666666667
G10090_17626	229697	Cym	0	0.09	0.04	0.21	0	0.04	0	0.17	0.09	0.46	0	0.09	0	2.00	1.00	5.00	0	1.00	0.0433333333333333	0.0833333333333333	0.0866666666666667	0.183333333333333	1	2
G10090_5263	243547	Grip2	0.03	0.03	0.02	0.17	0.07	0.09	0.06	0.06	0.04	0.36	0.15	0.19	3.00	3.00	2.00	17.00	7.00	9.00	0.0266666666666667	0.11	0.0533333333333333	0.233333333333333	2.66666666666667	11
G10090_12919	330812	Rnf150	3.28	2.19	1.88	5.30	5.22	4.69	6.51	4.21	3.73	11.38	11.31	9.76	598.30	402.79	354.73	996.48	984.86	898.01	2.45	5.07	4.81666666666667	10.8166666666667	451.94	959.783333333333
G10090_13216	268417	Zkscan17	19.93	16.12	16.19	13.37	14.58	14.56	39.55	31.02	32.22	28.73	31.57	30.30	1366.00	1093.00	1099.00	942.00	1013.00	1050.00	17.4133333333333	14.17	34.2633333333333	30.2	1186	1001.66666666667
G10090_6541	15354	Hmgb3	12.22	10.97	15.41	8.64	8.59	8.59	24.25	21.11	30.68	18.55	18.60	17.88	381.40	330.00	496.72	272.03	274.12	277.00	12.8666666666667	8.60666666666667	25.3466666666667	18.3433333333333	402.706666666667	274.383333333333
G10090_3866	215193	Utp25	3.10	3.95	3.91	4.59	3.76	3.87	6.16	7.60	7.79	9.86	8.14	8.05	213.55	266.17	270.85	328.69	279.88	282.17	3.65333333333333	4.07333333333333	7.18333333333333	8.68333333333333	250.19	296.913333333333
G10090_11517	19214	Ptgdr	0	0.02	0.02	0.03	0	0.03	0	0.03	0.03	0.07	0	0.07	0	1.00	1.00	2.01	0	2.01	0.0133333333333333	0.02	0.02	0.0466666666666667	0.666666666666667	1.34
G10090_25595	14784	Grb2	44.60	48.60	55.05	44.89	42.56	43.22	88.50	93.51	109.58	96.42	92.17	89.95	2185.00	2358.00	2733.00	2284.00	2140.00	2189.00	49.4166666666667	43.5566666666667	97.1966666666667	92.8466666666667	2425.33333333333	2204.33333333333
G10090_9879	19207	Ptch2	0.39	0.30	0.26	0.68	0.59	0.70	0.78	0.58	0.52	1.47	1.27	1.45	38.00	29.00	26.00	68.00	58.00	70.00	0.316666666666667	0.656666666666667	0.626666666666667	1.39666666666667	31	65.3333333333333
G10090_20737	70611	Fbxo33	13.12	14.33	15.56	7.85	8.57	7.56	26.03	27.57	30.97	16.86	18.56	15.74	862.27	941.21	1047.74	541.54	580.11	520.04	14.3366666666667	7.99333333333333	28.19	17.0533333333333	950.406666666667	547.23
G10090_19541	101055745	Gm29721	0.10	0.41	0.25	0.12	0.71	0.56	0.21	0.79	0.50	0.27	1.54	1.17	2.52	9.96	6.22	3.10	17.63	14.19	0.253333333333333	0.463333333333333	0.5	0.993333333333333	6.23333333333333	11.64
G10090_29658	22431	Wt1	3.57	1.09	0.91	2.17	2.14	1.84	7.09	2.10	1.81	4.67	4.63	3.83	207.00	63.00	54.00	130.00	127.00	111.00	1.85666666666667	2.05	3.66666666666667	4.37666666666667	108	122.666666666667
G10090_6628	73469	Rnf38	22.79	22.56	21.73	19.53	19.31	19.44	45.22	43.42	43.26	41.95	41.83	40.45	2158.00	2116.00	2089.00	1911.00	1861.00	1905.00	22.36	19.4266666666667	43.9666666666667	41.41	2121	1892.33333333333
G10090_7672	100503915	Smpd5	0.50	0.74	0.36	1.87	0.81	1.26	0.99	1.42	0.72	4.01	1.75	2.62	17.50	25.82	12.86	68.36	29.44	46.47	0.533333333333333	1.31333333333333	1.04333333333333	2.79333333333333	18.7266666666667	48.09
G10090_15838	270599	Gm648	0.06	0	0.10	0	0	0	0.12	0	0.20	0	0	0	1.00	0	2.00	0	0	0	0.0533333333333333	0	0.106666666666667	0	1	0
G10090_22039	106766	Stap2	23.64	41.74	31.52	21.45	23.59	23.30	46.91	80.31	62.74	46.07	51.10	48.48	761.00	1336.54	1029.07	706.26	779.57	777.55	32.3	22.78	63.32	48.55	1042.20333333333	754.46
G10090_33048	243510	Ccdc142	1.99	1.21	1.28	3.24	2.51	2.59	3.96	2.33	2.56	6.95	5.44	5.39	117.00	71.00	77.00	196.00	151.00	158.00	1.49333333333333	2.78	2.95	5.92666666666667	88.3333333333333	168.333333333333
G10090_16182	72085	Osgepl1	5.91	4.71	5.97	4.47	3.95	4.61	11.72	9.07	11.88	9.61	8.55	9.59	205.00	163.00	210.00	162.00	138.00	166.00	5.53	4.34333333333333	10.89	9.25	192.666666666667	155.333333333333
G10090_21932	60367	Il1rapl2	0.03	0.03	0.02	0	0.00	0.01	0.05	0.05	0.04	0	0.00	0.03	2.59	2.90	2.18	0	0.12	1.45	0.0266666666666667	0.00333333333333333	0.0466666666666667	0.01	2.55666666666667	0.523333333333333
G10090_4594	74117	Actr3	102.91	194.56	194.68	115.63	103.36	105.95	204.20	374.38	387.56	248.38	223.86	220.49	4986.00	9349.00	9601.00	5742.00	5136.00	5325.00	164.05	108.313333333333	322.046666666667	230.91	7978.66666666667	5401
G10090_10741	11459	Acta1	0.21	0.11	0.04	0.28	0.15	0.18	0.41	0.21	0.07	0.60	0.32	0.38	6.04	3.02	1.01	7.82	4.09	5.12	0.12	0.203333333333333	0.23	0.433333333333333	3.35666666666667	5.67666666666667
G10090_17470	30927	Snai3	0.48	0.75	0.70	0.46	0.47	0.20	0.95	1.45	1.40	0.99	1.01	0.41	14.00	22.00	21.00	14.00	14.00	6.00	0.643333333333333	0.376666666666667	1.26666666666667	0.803333333333333	19	11.3333333333333
G10090_9325	68877	Maf1	67.05	44.20	50.08	46.02	44.08	43.31	133.04	85.05	99.69	98.85	95.46	90.13	2101.00	1382.00	1602.00	1495.00	1423.00	1419.00	53.7766666666667	44.47	105.926666666667	94.8133333333333	1695	1445.66666666667
G10090_1667	228355	Madd	8.44	6.63	8.11	11.69	11.09	11.10	16.74	12.75	16.15	25.10	24.02	23.10	965.08	758.26	944.92	1377.20	1303.90	1321.95	7.72666666666667	11.2933333333333	15.2133333333333	24.0733333333333	889.42	1334.35
G10090_7762	19697	Rela	79.53	108.17	101.68	66.65	67.41	65.87	157.81	208.15	202.42	143.16	145.99	137.09	3710.00	5054.00	4902.00	3215.00	3271.00	3209.00	96.46	66.6433333333333	189.46	142.08	4555.33333333333	3231.66666666667
G10090_17737	17922	Myo7b	0.05	0.01	0.01	0.01	0.03	0.02	0.10	0.02	0.02	0.02	0.07	0.05	6.00	1.00	1.00	1.00	4.00	3.00	0.0233333333333333	0.02	0.0466666666666667	0.0466666666666667	2.66666666666667	2.66666666666667
G10090_1886	19035	Ppib	135.90	148.19	166.65	170.81	156.86	173.45	269.67	285.15	331.76	366.91	339.72	360.97	2358.04	2566.68	2956.73	3059.41	2790.37	3130.69	150.246666666667	167.04	295.526666666667	355.866666666667	2627.15	2993.49
G10090_8284	225908	Myrf	17.53	7.55	6.18	20.36	20.89	20.19	34.79	14.53	12.30	43.74	45.25	42.01	1849.00	797.00	669.00	2224.00	2261.00	2219.00	10.42	20.48	20.54	43.6666666666667	1105	2234.66666666667
G10090_14230	231932	Gimap7	0.99	1.51	2.19	5.59	4.28	4.18	1.96	2.90	4.36	12.00	9.27	8.70	23.00	35.00	52.00	134.00	102.00	101.00	1.56333333333333	4.68333333333333	3.07333333333333	9.99	36.6666666666667	112.333333333333
G10090_20219	319322	Sf3b2	86.87	68.28	60.32	71.54	71.61	68.64	172.38	131.38	120.07	153.66	155.09	142.85	5268.00	4133.00	3740.00	4478.00	4452.00	4330.00	71.8233333333333	70.5966666666667	141.276666666667	150.533333333333	4380.33333333333	4420
G10090_49809	115489972	Gm52720	0.20	0.23	0.16	1.19	0.40	0.49	0.39	0.45	0.32	2.55	0.88	1.02	7.78	9.18	6.56	48.41	16.41	20.25	0.196666666666667	0.693333333333333	0.386666666666667	1.48333333333333	7.84	28.3566666666667
G10090_30083	68632	Myct1	3.81	2.56	2.39	22.30	19.19	23.39	7.56	4.93	4.76	47.89	41.55	48.67	197.99	132.87	127.00	1195.89	1022.00	1264.00	2.92	21.6266666666667	5.75	46.0366666666667	152.62	1160.63
G10090_1933	17913	Myo1c	94.98	78.57	76.08	112.90	107.65	109.65	188.46	151.18	151.45	242.52	233.14	228.20	9495.08	7844.84	7774.95	11662.88	11037.30	11400.52	83.21	110.066666666667	163.696666666667	234.62	8371.62333333333	11366.9
G10090_6501	17191	Mbd2	97.19	122.53	134.20	87.22	86.52	86.28	192.84	235.78	267.17	187.35	187.38	179.55	3328.00	4193.00	4704.00	3085.00	3041.00	3078.00	117.973333333333	86.6733333333333	231.93	184.76	4075	3068
G10090_20238	433804	Zfp985	0.02	0.07	0.06	0.06	0	0	0.05	0.14	0.12	0.13	0	0	1.24	3.91	3.32	3.31	0	0	0.05	0.02	0.103333333333333	0.0433333333333333	2.82333333333333	1.10333333333333
G10090_14606	11936	Fxyd2	0.62	0.21	0.50	1.80	1.00	0.89	1.23	0.40	1.00	3.86	2.17	1.85	6.00	2.00	5.00	18.00	10.00	9.00	0.443333333333333	1.23	0.876666666666667	2.62666666666667	4.33333333333333	12.3333333333333
G10090_14861	60425	Doc2g	3.04	2.19	2.48	2.30	1.75	2.02	6.03	4.20	4.93	4.94	3.78	4.21	78.00	56.00	65.00	61.00	46.00	54.00	2.57	2.02333333333333	5.05333333333333	4.31	66.3333333333333	53.6666666666667
G10090_1283	381582	Tmem240	0.83	0.51	0.35	0.65	0.39	0.42	1.65	0.99	0.69	1.40	0.83	0.87	21.00	13.00	9.00	17.00	10.00	11.00	0.563333333333333	0.486666666666667	1.11	1.03333333333333	14.3333333333333	12.6666666666667
G10090_20500	68920	1110065P20Rik	7.74	7.53	9.40	8.43	7.83	8.36	15.36	14.49	18.71	18.11	16.95	17.40	104.16	98.70	130.90	116.99	106.13	116.76	8.22333333333333	8.20666666666667	16.1866666666667	17.4866666666667	111.253333333333	113.293333333333
G10090_1345	14991	H2-M3	9.44	11.10	13.91	17.78	15.46	16.17	18.72	21.36	27.69	38.18	33.49	33.66	247.29	290.36	372.73	480.90	415.44	440.91	11.4833333333333	16.47	22.59	35.11	303.46	445.75
G10090_7991	404194	Gfral	0	0.03	0	0	0	0	0	0.05	0	0	0	0	0	1.00	0	0	0	0	0.01	0	0.0166666666666667	0	0.333333333333333	0
G10090_32339	14284	Fosl2	67.16	104.58	84.63	17.08	33.55	21.97	133.26	201.23	168.47	36.69	72.67	45.72	7438.00	11562.00	9584.00	1953.00	3810.00	2531.00	85.4566666666667	24.2	167.653333333333	51.6933333333333	9528	2764.66666666667
G10090_21184	545762	Gm16367	0	0	0	0.08	0	0	0	0	0	0.16	0	0	0	0	0	3.00	0	0	0	0.0266666666666667	0	0.0533333333333333	0	1
G10090_1685	18795	Plcb1	1.53	1.41	2.79	6.01	6.61	4.37	3.03	2.70	5.56	12.91	14.32	9.09	236.21	224.10	412.21	873.73	945.67	640.17	1.91	5.66333333333333	3.76333333333333	12.1066666666667	290.84	819.856666666667
G10090_21498	67439	Xab2	21.20	23.69	22.80	18.58	18.97	20.89	42.06	45.59	45.39	39.90	41.08	43.48	1043.00	1160.00	1129.00	945.00	951.00	1062.00	22.5633333333333	19.48	44.3466666666667	41.4866666666667	1110.66666666667	986
G10090_13197	14272	Fnta	23.33	21.04	24.56	26.83	25.89	26.78	46.28	40.48	48.90	57.63	56.08	55.74	833.00	750.00	897.00	989.00	948.00	995.00	22.9766666666667	26.5	45.22	56.4833333333333	826.666666666667	977.333333333333
G10090_16995	19674	Rcvrn	0.05	0.10	0.10	0	0.10	0	0.10	0.20	0.20	0	0.22	0	1.00	2.00	2.00	0	2.00	0	0.0833333333333333	0.0333333333333333	0.166666666666667	0.0733333333333333	1.66666666666667	0.666666666666667
G10090_20420	20302	Ccl3	7.79	583.01	70.12	7.20	3.52	1.87	15.47	1121.85	139.59	15.47	7.61	3.88	110.00	8213.64	1011.93	104.90	50.86	27.39	220.306666666667	4.19666666666667	425.636666666667	8.98666666666667	3111.85666666667	61.05
G10090_31155	67876	Coq10b	24.23	40.66	36.24	20.84	29.99	24.08	48.08	78.24	72.14	44.76	64.94	50.12	775.00	1285.00	1176.00	680.00	986.00	794.00	33.71	24.97	66.1533333333333	53.2733333333333	1078.66666666667	820
G10090_7714	93703	Pcdhgb6	5.71	6.32	6.20	9.23	8.33	8.22	11.33	12.16	12.35	19.82	18.03	17.12	504.11	557.06	560.01	841.04	753.51	755.30	6.07666666666667	8.59333333333333	11.9466666666667	18.3233333333333	540.393333333333	783.283333333333
G10090_2997	229363	Gmps	7.45	9.71	11.18	7.04	6.93	6.61	14.78	18.69	22.25	15.13	15.02	13.76	794.39	1006.23	1133.92	851.18	843.49	784.29	9.44666666666667	6.86	18.5733333333333	14.6366666666667	978.18	826.32
G10090_10696	17992	Ndufa4	148.96	160.96	187.05	151.11	138.20	159.42	295.57	309.73	372.37	324.60	299.31	331.77	1271.00	1371.00	1632.00	1331.00	1209.00	1415.00	165.656666666667	149.576666666667	325.89	318.56	1424.66666666667	1318.33333333333
G10090_15697	51813	Ccnc	8.37	9.18	9.63	9.90	9.44	9.83	16.60	17.67	19.18	21.27	20.44	20.47	450.00	470.72	526.35	542.35	505.36	545.20	9.06	9.72333333333333	17.8166666666667	20.7266666666667	482.356666666667	530.97
G10090_8320	71091	Cdkl1	2.10	1.61	0.63	1.27	1.28	1.20	4.16	3.11	1.26	2.74	2.78	2.49	121.20	94.38	38.60	85.55	77.17	77.50	1.44666666666667	1.25	2.84333333333333	2.67	84.7266666666667	80.0733333333333
G10090_31059	15944	Irgm1	23.20	68.11	53.83	55.75	46.43	62.43	46.04	131.06	107.17	119.74	100.56	129.93	913.58	2694.70	2192.39	2317.58	1911.54	2598.51	48.38	54.87	94.7566666666667	116.743333333333	1933.55666666667	2275.87666666667
G10090_15271	12315	Calm3	52.57	38.78	43.88	113.82	102.37	114.31	104.32	74.62	87.35	244.49	221.71	237.89	2161.84	1591.90	1844.88	4831.41	4315.83	4889.57	45.0766666666667	110.166666666667	88.7633333333333	234.696666666667	1866.20666666667	4678.93666666667
G10090_16988	100041306	Gm3264	0.19	0	0	0	0	0.31	0.38	0	0	0	0	0.65	7.20	0	0	0	0	12.10	0.0633333333333333	0.103333333333333	0.126666666666667	0.216666666666667	2.4	4.03333333333333
G10090_23361	101056408	Gm15816	0.05	0.06	0.06	0	0	0	0.10	0.12	0.12	0	0	0	1.52	2.00	1.87	0	0	0	0.0566666666666667	0	0.113333333333333	0	1.79666666666667	0
G10090_17192	67422	Dhdds	14.10	12.21	16.14	16.04	16.79	15.91	27.98	23.50	32.13	34.46	36.36	33.11	840.73	722.21	971.41	987.20	1020.44	984.79	14.15	16.2466666666667	27.87	34.6433333333333	844.783333333333	997.476666666667
G10090_5835	246317	Neto1	0.10	0.05	0.10	0.24	0.12	0.13	0.19	0.10	0.19	0.51	0.27	0.27	11.73	6.01	11.92	28.41	16.23	15.91	0.0833333333333333	0.163333333333333	0.16	0.35	9.88666666666667	20.1833333333333
G10090_1847	208117	Aph1b	4.60	2.94	2.11	4.14	3.93	4.30	9.14	5.65	4.20	8.90	8.52	8.94	417.00	261.72	198.28	391.32	368.72	402.73	3.21666666666667	4.12333333333333	6.33	8.78666666666667	292.333333333333	387.59
G10090_25155	232187	Smyd5	3.85	4.76	6.66	6.53	7.15	5.95	7.63	9.15	13.26	14.04	15.48	12.38	179.00	221.00	317.00	314.00	341.00	288.00	5.09	6.54333333333333	10.0133333333333	13.9666666666667	239	314.333333333333
G10090_18075	19744	Rheb	43.14	51.48	55.92	53.03	52.64	53.25	85.60	99.06	111.33	113.91	113.99	110.81	1209.50	1440.74	1603.23	1534.65	1512.90	1552.92	50.18	52.9733333333333	98.6633333333333	112.903333333333	1417.82333333333	1533.49
G10090_20061	11568	Aebp1	33.48	22.63	14.12	27.32	30.13	23.86	66.43	43.55	28.12	58.68	65.26	49.66	2565.83	1732.00	1107.00	2161.68	2368.00	1902.68	23.41	27.1033333333333	46.0333333333333	57.8666666666667	1801.61	2144.12
G10090_27837	14473	Gc	0.15	0.03	0.17	0.35	0.29	0.31	0.30	0.06	0.35	0.74	0.63	0.66	5.00	1.00	6.00	12.00	10.00	11.00	0.116666666666667	0.316666666666667	0.236666666666667	0.676666666666667	4	11
G10090_15558	75555	1700020D05Rik	0.16	0.32	0.37	0.42	0.58	0.52	0.32	0.62	0.74	0.90	1.26	1.08	3.00	6.00	7.00	8.00	11.00	10.00	0.283333333333333	0.506666666666667	0.56	1.08	5.33333333333333	9.66666666666667
G10090_511	57811	Rgr	0.01	0.03	0.02	0.01	0.01	0.01	0.02	0.06	0.05	0.03	0.03	0.03	0.62	2.60	1.90	1.01	1.13	1.00	0.02	0.01	0.0433333333333333	0.03	1.70666666666667	1.04666666666667
G10090_11786	19217	Ptger2	1.21	1.26	1.85	1.65	1.46	1.38	2.41	2.43	3.68	3.55	3.16	2.87	52.00	85.00	111.00	104.00	106.00	92.00	1.44	1.49666666666667	2.84	3.19333333333333	82.6666666666667	100.666666666667
G10090_25486	13874	Ereg	0.12	0.76	1.12	0.04	0.08	0.14	0.23	1.46	2.23	0.08	0.16	0.28	9.00	59.00	89.00	3.00	6.00	11.00	0.666666666666667	0.0866666666666667	1.30666666666667	0.173333333333333	52.3333333333333	6.66666666666667
G10090_19890	15002	H2-Ob	0.74	1.05	0.69	10.75	8.32	7.91	1.47	2.01	1.37	23.09	18.03	16.45	37.00	52.00	35.00	554.00	423.00	408.00	0.826666666666667	8.99333333333333	1.61666666666667	19.19	41.3333333333333	461.666666666667
G10090_5540	381836	Sbk2	0.03	0	0	0.19	0.03	0.23	0.05	0	0	0.41	0.08	0.48	1.00	0	0	7.00	1.00	8.00	0.01	0.15	0.0166666666666667	0.323333333333333	0.333333333333333	5.33333333333333
G10090_1986	232491	Pyroxd1	5.95	7.15	8.22	6.56	6.18	6.82	11.80	13.76	16.36	14.08	13.39	14.20	248.59	297.49	351.73	283.89	255.85	298.97	7.10666666666667	6.52	13.9733333333333	13.89	299.27	279.57
G10090_21720	110648	Lmx1a	0	0.01	0.03	0	0	0.01	0	0.02	0.06	0	0	0.02	0	1.00	2.00	0	0	0.50	0.0133333333333333	0.00333333333333333	0.0266666666666667	0.00666666666666667	1	0.166666666666667
G10090_18878	59053	Hgh1	2.26	3.08	2.37	3.68	3.50	3.74	4.48	5.93	4.71	7.90	7.59	7.78	89.73	119.25	94.93	147.92	136.40	146.45	2.57	3.64	5.04	7.75666666666667	101.303333333333	143.59
G10090_5400	20536	Slc4a3	2.53	1.39	1.15	5.18	5.29	5.00	5.01	2.68	2.29	11.13	11.45	10.41	216.00	117.00	100.00	453.00	457.00	445.00	1.69	5.15666666666667	3.32666666666667	10.9966666666667	144.333333333333	451.666666666667
G10090_19373	78908	Igsf3	2.43	1.70	1.68	3.14	2.51	2.41	4.82	3.27	3.34	6.74	5.44	5.01	337.00	235.00	238.77	450.00	359.00	349.00	1.93666666666667	2.68666666666667	3.81	5.73	270.256666666667	386
G10090_18990	67272	Cmtm5	0.09	0.02	0.05	0.14	0.11	0.03	0.17	0.05	0.11	0.31	0.24	0.07	7.82	2.21	4.95	13.30	10.39	3.27	0.0533333333333333	0.0933333333333333	0.11	0.206666666666667	4.99333333333333	8.98666666666667
G10090_14904	228361	Ambra1	11.77	10.43	11.44	11.63	12.03	10.76	23.36	20.07	22.78	24.97	26.05	22.39	1135.00	992.00	1120.00	1164.00	1194.00	1077.00	11.2133333333333	11.4733333333333	22.07	24.47	1082.33333333333	1145
G10090_14621	195727	Nhs	0.35	0.36	0.40	0.23	0.31	0.32	0.70	0.69	0.79	0.50	0.67	0.66	53.00	55.41	62.26	37.49	49.00	50.00	0.37	0.286666666666667	0.726666666666667	0.61	56.89	45.4966666666667
G10090_20269	328829	9830107B12Rik	0.62	0.33	0.82	0.16	0.11	0.09	1.22	0.63	1.64	0.34	0.24	0.18	37.34	19.61	46.61	8.42	6.83	4.63	0.59	0.12	1.16333333333333	0.253333333333333	34.52	6.62666666666667
G10090_25083	16952	Anxa1	237.21	259.94	384.57	119.60	111.48	125.54	470.68	500.18	765.58	256.90	241.44	261.27	6081.00	6652.00	10081.00	3165.00	2930.00	3348.00	293.906666666667	118.873333333333	578.813333333333	253.203333333333	7604.66666666667	3147.66666666667
G10090_11820	101867	Rrp8	5.69	8.00	7.40	7.69	6.71	5.95	11.28	15.39	14.73	16.52	14.54	12.38	305.04	429.50	406.17	426.16	370.50	332.69	7.03	6.78333333333333	13.8	14.48	380.236666666667	376.45
G10090_6889	230809	Pdik1l	3.24	3.52	3.61	4.15	3.72	3.97	6.43	6.78	7.20	8.92	8.06	8.27	277.00	300.00	317.00	365.00	326.00	352.00	3.45666666666667	3.94666666666667	6.80333333333333	8.41666666666667	298	347.666666666667
G10090_32093	320184	Lrrc58	27.00	25.73	27.64	16.86	19.35	17.72	53.57	49.51	55.02	36.22	41.90	36.87	4392.75	4179.31	4598.35	2832.26	3227.19	2998.85	26.79	17.9766666666667	52.7	38.33	4390.13666666667	3019.43333333333
G10090_28271	17906	Myl2	0.05	0.21	0.03	0.03	0.05	0	0.11	0.41	0.07	0.06	0.11	0	2.00	8.00	1.26	1.00	2.00	0	0.0966666666666667	0.0266666666666667	0.196666666666667	0.0566666666666667	3.75333333333333	1
G10090_3106	20970	Sdc3	28.31	19.47	27.30	51.35	51.53	51.97	56.18	37.46	54.35	110.31	111.61	108.16	2608.00	1789.00	2583.00	4906.00	4885.00	5015.00	25.0266666666667	51.6166666666667	49.33	110.026666666667	2326.66666666667	4935.33333333333
G10090_17389	67139	Mis12	4.61	8.06	9.03	9.14	9.37	9.12	9.16	15.52	17.98	19.64	20.29	18.97	242.00	426.37	485.34	515.82	520.00	500.72	7.23333333333333	9.21	14.22	19.6333333333333	384.57	512.18
G10090_28041	66220	Zdhhc12	16.00	16.25	19.59	11.68	10.82	11.72	31.74	31.28	39.00	25.10	23.43	24.40	396.58	389.51	472.43	291.42	259.53	290.19	17.28	11.4066666666667	34.0066666666667	24.31	419.506666666667	280.38
G10090_22923	74711	Ttll9	1.56	0.97	0.66	0.89	1.29	1.07	3.10	1.86	1.32	1.91	2.80	2.23	61.56	37.53	24.26	38.20	54.08	48.20	1.06333333333333	1.08333333333333	2.09333333333333	2.31333333333333	41.1166666666667	46.8266666666667
G10090_3045	66599	Rdm1	7.15	3.66	4.35	13.10	11.62	11.55	14.20	7.04	8.66	28.14	25.16	24.03	148.14	75.00	95.00	288.67	255.00	255.54	5.05333333333333	12.09	9.96666666666667	25.7766666666667	106.046666666667	266.403333333333
G10090_11610	70894	Efcab3	0.04	0.04	0.03	0.01	0	0	0.07	0.08	0.07	0.03	0	0	1.00	3.00	2.00	1.00	0	0	0.0366666666666667	0.00333333333333333	0.0733333333333333	0.01	2	0.333333333333333
G10090_8165	69553	Ripor3	0.24	0.20	0.22	0.60	0.32	0.44	0.48	0.38	0.44	1.30	0.70	0.91	16.00	14.00	17.00	40.00	22.00	34.00	0.22	0.453333333333333	0.433333333333333	0.97	15.6666666666667	32
G10090_27826	24015	Abce1	18.97	31.12	29.86	25.07	25.33	25.48	37.64	59.88	59.45	53.84	54.87	53.02	1360.00	2227.00	2189.00	1855.00	1862.00	1900.00	26.65	25.2933333333333	52.3233333333333	53.91	1925.33333333333	1872.33333333333
G10090_20402	244962	Snx14	10.78	7.14	8.75	12.31	12.93	12.41	21.39	13.75	17.42	26.44	28.00	25.83	623.00	412.00	517.00	734.00	766.00	747.00	8.89	12.55	17.52	26.7566666666667	517.333333333333	749
G10090_18180	83557	Lin28a	0.49	0.37	0.51	0.03	0.04	0.03	0.97	0.71	1.01	0.06	0.10	0.06	32.00	24.00	35.00	2.00	3.00	2.00	0.456666666666667	0.0333333333333333	0.896666666666667	0.0733333333333333	30.3333333333333	2.33333333333333
G10090_18871	243914	Lgi4	1.02	0.62	0.42	2.46	1.70	1.91	2.02	1.20	0.83	5.28	3.67	3.97	59.41	38.99	22.95	151.22	111.92	117.51	0.686666666666667	2.02333333333333	1.35	4.30666666666667	40.45	126.883333333333
G10090_9509	12946	Cr1l	40.54	55.01	50.38	44.22	40.33	43.07	80.44	105.86	100.30	94.98	87.35	89.64	1251.89	1695.41	1591.20	1408.38	1275.40	1383.06	48.6433333333333	42.54	95.5333333333333	90.6566666666667	1512.83333333333	1355.61333333333
G10090_103	67726	Fam114a2	16.23	13.35	14.79	19.20	19.51	18.57	32.21	25.68	29.45	41.24	42.26	38.64	786.00	645.00	732.00	961.00	967.00	941.00	14.79	19.0933333333333	29.1133333333333	40.7133333333333	721	956.333333333333
G10090_19525	18420	Otp	0.05	0.02	0	0.03	0.04	0	0.10	0.04	0	0.06	0.08	0	2.38	1.01	0	1.36	1.83	0	0.0233333333333333	0.0233333333333333	0.0466666666666667	0.0466666666666667	1.13	1.06333333333333
G10090_943	108899	2700081O15Rik	5.48	5.66	4.47	10.85	10.86	10.56	10.87	10.90	8.90	23.31	23.52	21.97	469.00	455.00	379.00	948.00	950.00	913.00	5.20333333333333	10.7566666666667	10.2233333333333	22.9333333333333	434.333333333333	937
G10090_18840	11774	Ap3b1	19.67	18.05	17.16	18.48	17.85	17.99	39.04	34.74	34.16	39.70	38.66	37.43	1488.00	1362.97	1327.00	1443.00	1384.00	1415.00	18.2933333333333	18.1066666666667	35.98	38.5966666666667	1392.65666666667	1414
G10090_4496	333088	Kcp	0.47	0.50	0.37	0.51	0.88	0.91	0.94	0.96	0.74	1.10	1.90	1.89	46.97	50.57	36.00	50.04	88.50	90.18	0.446666666666667	0.766666666666667	0.88	1.63	44.5133333333333	76.24
G10090_10772	70247	Psmd1	44.83	51.83	54.25	34.64	34.33	35.99	88.95	99.73	107.99	74.40	74.36	74.91	2738.00	3160.00	3388.00	2184.00	2150.00	2287.00	50.3033333333333	34.9866666666667	98.89	74.5566666666667	3095.33333333333	2207
G10090_13671	117148	Necab2	0.52	0.23	0.03	0.28	0.22	0.25	1.02	0.44	0.06	0.60	0.48	0.52	16.00	7.00	2.00	9.00	7.00	8.00	0.26	0.25	0.506666666666667	0.533333333333333	8.33333333333333	8
G10090_447	74440	Cmip	75.66	87.83	93.42	44.81	41.40	40.13	150.13	169.01	185.98	96.26	89.67	83.52	6172.99	7148.00	7821.11	3819.00	3476.00	3445.00	85.6366666666667	42.1133333333333	168.373333333333	89.8166666666667	7047.36666666667	3580
G10090_10564	229725	Clcc1	23.43	19.31	20.05	17.06	17.27	17.84	46.49	37.16	39.91	36.65	37.41	37.13	956.86	788.26	825.04	722.03	724.15	769.08	20.93	17.39	41.1866666666667	37.0633333333333	856.72	738.42
G10090_15941	12316	Aspm	0.23	0.46	0.59	0.61	0.53	0.54	0.45	0.88	1.18	1.31	1.15	1.12	32.00	58.00	92.00	89.00	74.00	78.00	0.426666666666667	0.56	0.836666666666667	1.19333333333333	60.6666666666667	80.3333333333333
G10090_21072	50766	Crim1	24.70	15.51	17.46	46.45	49.43	47.27	49.02	29.85	34.75	99.77	107.05	98.37	2432.59	1498.47	1716.84	4790.97	5004.26	4833.50	19.2233333333333	47.7166666666667	37.8733333333333	101.73	1882.63333333333	4876.24333333333
G10090_1950	83436	Plekha2	10.78	9.30	10.53	31.78	28.49	28.79	21.39	17.90	20.96	68.27	61.71	59.92	1031.33	892.31	1032.59	3157.52	2810.57	2865.22	10.2033333333333	29.6866666666667	20.0833333333333	63.3	985.41	2944.43666666667
G10090_343	14766	Adgrg1	43.16	51.40	50.64	35.84	34.84	35.46	85.64	98.91	100.81	76.99	75.45	73.79	2841.00	3368.70	3402.00	2422.00	2350.72	2400.04	48.4	35.38	95.12	75.41	3203.9	2390.92
G10090_28741	100039848	Gm2457	7.86	17.73	20.62	2.37	3.51	3.87	15.60	34.12	41.04	5.09	7.60	8.05	92.96	209.36	249.32	28.94	42.55	47.59	15.4033333333333	3.25	30.2533333333333	6.91333333333333	183.88	39.6933333333333
G10090_17380	56629	Dnase2b	0	0	0	0.37	0.12	0.10	0	0	0	0.78	0.27	0.20	0	0	0	15.00	5.00	4.00	0	0.196666666666667	0	0.416666666666667	0	8
G10090_29409	11555	Adrb2	47.73	19.12	24.08	46.14	28.01	37.76	94.70	36.79	47.93	99.12	60.65	78.59	2018.00	807.00	1041.00	2014.00	1214.02	1661.00	30.31	37.3033333333333	59.8066666666667	79.4533333333333	1288.66666666667	1629.67333333333
G10090_10626	319586	Celf5	0.07	0.02	0.06	0.09	0.15	0.05	0.13	0.03	0.11	0.20	0.33	0.11	5.26	1.39	4.65	7.54	12.96	4.22	0.05	0.0966666666666667	0.09	0.213333333333333	3.76666666666667	8.24
G10090_15262	270672	Map3k15	0.92	1.01	1.47	1.25	1.03	0.90	1.83	1.95	2.92	2.69	2.24	1.88	79.33	87.12	129.44	111.47	91.50	80.92	1.13333333333333	1.06	2.23333333333333	2.27	98.63	94.63
G10090_5781	217893	Pacs2	13.73	10.34	13.61	16.78	17.36	16.45	27.25	19.90	27.09	36.04	37.61	34.23	1408.47	1060.66	1433.60	1793.43	1831.44	1772.97	12.56	16.8633333333333	24.7466666666667	35.96	1300.91	1799.28
G10090_9547	11804	Aplp2	177.42	143.64	126.77	248.61	252.94	257.44	352.04	276.39	252.37	534.02	547.80	535.77	11724.00	9473.00	8565.00	16955.00	17133.00	17692.00	149.276666666667	252.996666666667	293.6	539.196666666667	9920.66666666667	17260
G10090_15769	66411	Tbcb	32.48	40.60	51.85	29.80	27.74	33.27	64.44	78.12	103.23	64.01	60.08	69.24	575.31	671.90	932.81	516.27	510.89	574.35	41.6433333333333	30.27	81.93	64.4433333333333	726.673333333333	533.836666666667
G10090_1334	230735	Epha10	0.95	0.84	0.84	1.03	1.31	1.23	1.88	1.62	1.68	2.21	2.85	2.57	42.34	37.47	40.19	46.32	66.71	58.44	0.876666666666667	1.19	1.72666666666667	2.54333333333333	40	57.1566666666667
G10090_2574	16408	Itgal	9.89	15.68	12.01	32.33	22.21	22.13	19.63	30.17	23.91	69.44	48.11	46.06	968.00	1533.00	1205.00	3258.00	2225.00	2258.00	12.5266666666667	25.5566666666667	24.57	54.5366666666667	1235.33333333333	2580.33333333333
G10090_13754	100198	H6pd	87.42	74.61	99.87	60.54	60.12	56.22	173.47	143.57	198.82	130.04	130.21	117.00	7754.00	6600.00	9041.00	5543.00	5460.00	5193.00	87.3	58.96	171.953333333333	125.75	7798.33333333333	5398.66666666667
G10090_5680	71865	Fbxo30	4.09	5.34	4.90	7.10	6.38	6.54	8.11	10.28	9.76	15.25	13.82	13.62	517.49	625.11	598.57	777.94	718.05	744.62	4.77666666666667	6.67333333333333	9.38333333333333	14.23	580.39	746.87
G10090_30034	17149	Magoh	50.95	70.67	72.11	39.87	38.31	47.18	101.10	135.99	143.55	85.64	82.97	98.18	624.00	864.00	903.00	504.00	481.00	601.00	64.5766666666667	41.7866666666667	126.88	88.93	797	528.666666666667
G10090_6828	76357	Trmt5	2.56	3.10	3.80	3.71	3.74	4.16	5.07	5.97	7.57	7.97	8.10	8.66	91.00	107.00	129.00	137.00	129.99	152.00	3.15333333333333	3.87	6.20333333333333	8.24333333333333	109	139.663333333333
G10090_30065	71909	Haus5	6.36	4.26	5.62	6.04	5.99	5.17	12.62	8.21	11.19	12.98	12.97	10.77	260.00	174.00	235.00	255.00	251.00	220.00	5.41333333333333	5.73333333333333	10.6733333333333	12.24	223	242
G10090_4031	384198	Fam47e	5.06	3.77	2.09	3.17	2.86	3.10	10.04	7.25	4.16	6.80	6.19	6.46	169.00	127.00	62.00	100.48	86.71	104.00	3.64	3.04333333333333	7.15	6.48333333333333	119.333333333333	97.0633333333333
G10090_19856	57230	Sap30bp	13.30	14.98	16.33	12.26	12.92	11.74	26.39	28.82	32.51	26.33	27.98	24.44	516.00	580.00	647.00	491.00	514.00	474.00	14.87	12.3066666666667	29.24	26.25	581	493
G10090_19307	78896	Ecrg4	0.06	0.19	0.31	0.18	0.37	0.66	0.12	0.36	0.61	0.39	0.79	1.38	1.00	3.00	5.00	3.00	6.00	11.00	0.186666666666667	0.403333333333333	0.363333333333333	0.853333333333333	3	6.66666666666667
G10090_14013	12236	Bub1b	2.48	3.46	3.52	2.43	2.80	2.43	4.92	6.65	7.00	5.22	6.07	5.05	171.00	238.00	248.00	173.00	198.00	174.00	3.15333333333333	2.55333333333333	6.19	5.44666666666667	219	181.666666666667
G10090_3368	105247180	Gm42323	0.21	0.13	0.11	0.29	0.25	0.40	0.41	0.25	0.22	0.61	0.54	0.83	8.00	5.00	3.00	11.00	8.00	11.00	0.15	0.313333333333333	0.293333333333333	0.66	5.33333333333333	10
G10090_7370	20465	Sim2	0	0.01	0	0.01	0	0	0	0.03	0	0.03	0	0	0	1.00	0	1.00	0	0	0.00333333333333333	0.00333333333333333	0.01	0.01	0.333333333333333	0.333333333333333
G10090_2990	268980	Strn	6.57	6.29	6.05	7.76	7.47	6.78	13.04	12.11	12.05	16.66	16.18	14.12	995.41	952.76	938.17	1213.91	1158.92	1072.57	6.30333333333333	7.33666666666667	12.4	15.6533333333333	962.113333333333	1148.46666666667
G10090_28280	67619	Nob1	11.60	12.11	14.62	10.06	10.13	9.48	23.01	23.31	29.11	21.60	21.93	19.72	353.00	368.00	455.00	316.00	316.00	300.00	12.7766666666667	9.89	25.1433333333333	21.0833333333333	392	310.666666666667
G10090_30952	18587	Pde6b	0	0	0	0	0	0.04	0	0	0	0	0	0.08	0	0	0	0	0	2.00	0	0.0133333333333333	0	0.0266666666666667	0	0.666666666666667
G10090_18170	26876	Adh4	0.04	0.04	0	0	0	0.02	0.08	0.08	0	0	0	0.03	1.00	1.00	0	0	0	1.00	0.0266666666666667	0.00666666666666667	0.0533333333333333	0.01	0.666666666666667	0.333333333333333
G10090_23277	77630	Prdm8	1.93	2.53	2.30	1.77	1.15	2.08	3.84	4.87	4.58	3.79	2.48	4.33	120.41	159.06	145.59	114.90	70.18	134.21	2.25333333333333	1.66666666666667	4.43	3.53333333333333	141.686666666667	106.43
G10090_11926	78816	Gmip	11.78	15.59	19.87	12.80	10.98	10.02	23.38	30.00	39.55	27.49	23.79	20.85	809.98	1080.73	1429.63	922.98	799.75	732.39	15.7466666666667	11.2666666666667	30.9766666666667	24.0433333333333	1106.78	818.373333333333
G10090_18308	66757	Adat2	1.80	3.13	2.32	2.81	1.74	1.71	3.57	6.02	4.61	6.03	3.77	3.57	48.07	66.75	63.33	59.44	44.14	32.34	2.41666666666667	2.08666666666667	4.73333333333333	4.45666666666667	59.3833333333333	45.3066666666667
G10090_9636	56703	Pigo	5.98	4.82	4.99	5.53	5.46	5.12	11.87	9.27	9.94	11.88	11.83	10.66	429.95	341.89	364.43	422.57	415.76	388.62	5.26333333333333	5.37	10.36	11.4566666666667	378.756666666667	408.983333333333
G10090_7218	228785	Mylk2	0.98	0.46	0.50	1.02	0.91	0.63	1.94	0.88	1.00	2.20	1.98	1.30	35.90	16.66	19.65	39.77	36.61	24.37	0.646666666666667	0.853333333333333	1.27333333333333	1.82666666666667	24.07	33.5833333333333
G10090_8610	28199	Dcaf11	50.65	41.74	40.16	33.35	35.88	37.16	100.50	80.32	79.95	71.65	77.71	77.33	2512.00	2061.00	2016.00	1724.00	1840.00	1913.00	44.1833333333333	35.4633333333333	86.9233333333333	75.5633333333333	2196.33333333333	1825.66666666667
G10090_22315	54194	Akap8l	30.09	20.14	18.93	30.16	35.22	32.93	59.70	38.76	37.68	64.78	76.27	68.52	1148.00	759.00	733.00	1157.00	1357.00	1295.00	23.0533333333333	32.77	45.38	69.8566666666667	880	1269.66666666667
G10090_21224	23960	Oas1g	1.99	3.28	5.57	3.76	4.60	4.20	3.96	6.31	11.09	8.07	9.96	8.74	74.37	122.04	212.46	144.73	175.86	162.97	3.61333333333333	4.18666666666667	7.12	8.92333333333333	136.29	161.186666666667
G10090_23042	67270	Mrpl42	26.62	26.80	31.87	44.62	41.37	46.98	52.82	51.58	63.45	95.84	89.60	97.77	315.00	318.00	386.00	543.00	501.00	578.00	28.43	44.3233333333333	55.95	94.4033333333333	339.666666666667	540.666666666667
G10090_8592	276952	Rasl10b	6.23	18.70	19.08	0.44	0.32	0.24	12.35	35.98	37.98	0.94	0.70	0.51	373.00	1122.00	1171.00	27.00	20.00	15.00	14.67	0.333333333333333	28.77	0.716666666666667	888.666666666667	20.6666666666667
G10090_7354	70351	Ppp4r1	24.33	31.53	35.62	20.44	22.45	21.65	48.28	60.67	70.91	43.91	48.63	45.06	1821.04	2333.66	2661.13	1560.72	1692.30	1657.49	30.4933333333333	21.5133333333333	59.9533333333333	45.8666666666667	2271.94333333333	1636.83666666667
G10090_14380	94180	Acsbg1	0.73	0.91	2.49	0.38	0.45	0.48	1.45	1.74	4.95	0.81	0.98	1.00	38.00	48.00	135.00	21.00	24.00	26.00	1.37666666666667	0.436666666666667	2.71333333333333	0.93	73.6666666666667	23.6666666666667
G10090_1735	320772	Mdga2	0.02	0.02	0.02	0.01	0.01	0.02	0.04	0.03	0.04	0.03	0.01	0.05	3.32	2.92	4.15	2.46	1.05	4.23	0.02	0.0133333333333333	0.0366666666666667	0.03	3.46333333333333	2.58
G10090_6077	50765	Tfr2	0.02	0.02	0.02	0.07	0.06	0.04	0.04	0.04	0.04	0.15	0.13	0.07	1.00	1.00	1.00	4.00	4.00	2.00	0.02	0.0566666666666667	0.04	0.116666666666667	1	3.33333333333333
G10090_11369	384219	Vmn2r11	0	0	0	0.04	0	0.09	0	0	0	0.09	0	0.18	0	0	0	1.08	0	4.26	0	0.0433333333333333	0	0.09	0	1.78
G10090_12565	11306	Abcb7	4.48	4.84	4.64	5.75	5.46	5.26	8.89	9.31	9.24	12.35	11.83	10.94	487.42	525.08	516.22	645.55	609.26	594.81	4.65333333333333	5.49	9.14666666666667	11.7066666666667	509.573333333333	616.54
G10090_10546	16858	Lgals7	0.38	0	0	0.74	0.09	0.09	0.76	0	0	1.59	0.20	0.19	4.00	0	0	8.00	1.00	1.00	0.126666666666667	0.306666666666667	0.253333333333333	0.66	1.33333333333333	3.33333333333333
G10090_890	57743	Sec61a2	8.10	7.72	9.14	8.35	9.89	7.85	16.06	14.86	18.19	17.93	21.42	16.34	498.53	514.94	571.87	569.78	650.88	545.36	8.32	8.69666666666667	16.37	18.5633333333333	528.446666666667	588.673333333333
G10090_12808	216080	Ube2d1	21.24	21.27	24.83	34.57	30.98	30.82	42.14	40.93	49.42	74.26	67.09	64.13	559.00	550.00	650.00	919.00	819.00	830.00	22.4466666666667	32.1233333333333	44.1633333333333	68.4933333333333	586.333333333333	856
G10090_22359	217012	Unc45b	8.51	5.77	4.98	12.43	13.27	12.94	16.89	11.09	9.92	26.70	28.75	26.93	568.00	384.00	340.00	856.00	908.00	898.00	6.42	12.88	12.6333333333333	27.46	430.666666666667	887.333333333333
G10090_24905	114564	Csprs	0.32	0.25	0.21	0.54	0.13	0.24	0.64	0.47	0.43	1.17	0.28	0.49	16.41	12.58	11.18	28.68	6.88	12.59	0.26	0.303333333333333	0.513333333333333	0.646666666666667	13.39	16.05
G10090_14254	217302	Gpr142	0.04	0	0.05	0	0	0	0.09	0	0.10	0	0	0	1.00	0	1.00	0	0	0	0.03	0	0.0633333333333333	0	0.666666666666667	0
G10090_17855	226414	Dars	16.95	15.06	17.76	21.65	22.57	23.42	33.64	28.98	35.35	46.49	48.88	48.74	700.00	625.00	755.00	929.00	958.00	1013.00	16.59	22.5466666666667	32.6566666666667	48.0366666666667	693.333333333333	966.666666666667
G10090_19657	16973	Lrp5	64.52	25.90	27.55	45.39	49.87	46.83	128.02	49.84	54.85	97.50	108.01	97.45	6295.00	2523.00	2749.00	4572.00	4989.00	4753.00	39.3233333333333	47.3633333333333	77.57	100.986666666667	3855.66666666667	4771.33333333333
G10090_30682	245195	Retnlg	223.36	122.35	334.08	12.65	8.43	11.02	443.20	235.43	665.08	27.17	18.25	22.92	2378.04	1300.35	3637.06	139.00	92.00	122.00	226.596666666667	10.7	447.903333333333	22.78	2438.48333333333	117.666666666667
G10090_3697	16985	Lsp1	52.46	50.02	46.44	128.08	95.70	103.49	104.09	96.26	92.45	275.12	207.27	215.38	1470.43	1386.42	1299.70	3568.04	2688.83	2945.21	49.64	109.09	97.6	232.59	1385.51666666667	3067.36
G10090_1694	102334	Ankrd10	13.52	9.72	10.88	16.30	17.51	16.56	26.83	18.70	21.66	35.02	37.93	34.46	604.00	447.00	501.00	769.00	834.00	787.00	11.3733333333333	16.79	22.3966666666667	35.8033333333333	517.333333333333	796.666666666667
G10090_17689	58202	Nelfb	21.28	20.27	21.49	28.15	27.86	29.06	42.23	39.00	42.78	60.46	60.35	60.49	1050.00	1000.00	1088.00	1434.00	1409.00	1492.00	21.0133333333333	28.3566666666667	41.3366666666667	60.4333333333333	1046	1445
G10090_23945	12000	Avpr2	0.06	0.19	0.09	0.18	0.05	0.16	0.12	0.36	0.18	0.39	0.12	0.33	2.00	5.00	2.00	6.00	2.00	6.00	0.113333333333333	0.13	0.22	0.28	3	4.66666666666667
G10090_30502	67219	Med18	1.25	1.86	2.27	2.49	1.03	1.32	2.48	3.58	4.51	5.35	2.23	2.75	38.75	57.51	71.89	79.76	32.80	42.58	1.79333333333333	1.61333333333333	3.52333333333333	3.44333333333333	56.05	51.7133333333333
G10090_8428	24050	Septin3	1.17	0.77	0.50	1.39	0.96	1.15	2.33	1.48	1.00	2.99	2.08	2.40	91.55	62.21	38.28	110.40	88.29	95.41	0.813333333333333	1.16666666666667	1.60333333333333	2.49	64.0133333333333	98.0333333333333
G10090_9672	110854	Ptpa	36.33	37.15	44.15	49.75	45.91	47.54	72.08	71.48	87.90	106.87	99.42	98.93	1749.00	1776.00	2174.00	2465.00	2263.00	2381.00	39.21	47.7333333333333	77.1533333333333	101.74	1899.66666666667	2369.66666666667
G10090_7581	75735	Pank1	2.05	0.64	0.54	2.48	1.88	2.27	4.06	1.24	1.08	5.33	4.07	4.73	282.51	84.32	74.05	354.26	264.10	330.23	1.07666666666667	2.21	2.12666666666667	4.71	146.96	316.196666666667
G10090_8222	17112	Tm4sf1	33.43	79.42	63.14	102.31	113.56	114.18	66.33	152.82	125.69	219.77	245.93	237.61	1156.01	2563.66	2148.02	3167.86	3422.01	3500.86	58.6633333333333	110.016666666667	114.946666666667	234.436666666667	1955.89666666667	3363.57666666667
G10090_20111	67890	Ufm1	9.76	11.41	13.08	9.46	9.03	9.29	19.37	21.95	26.03	20.32	19.57	19.34	896.00	1045.00	1227.00	896.00	850.00	887.00	11.4166666666667	9.26	22.45	19.7433333333333	1056	877.666666666667
G10090_2896	22628	Ywhag	29.70	44.72	54.24	40.71	41.09	39.40	58.94	86.06	107.97	87.45	88.99	81.99	2004.44	3012.54	3742.38	2835.99	2842.73	2765.69	42.8866666666667	40.4	84.3233333333333	86.1433333333333	2919.78666666667	2814.80333333333
G10090_11744	67463	Poc5	7.19	6.66	6.43	6.07	6.02	5.81	14.27	12.81	12.80	13.04	13.04	12.09	484.23	438.00	444.00	461.00	440.00	438.69	6.76	5.96666666666667	13.2933333333333	12.7233333333333	455.41	446.563333333333
G10090_3587	18984	Por	425.13	477.18	318.76	97.24	94.68	109.52	843.57	918.20	634.57	208.86	205.06	227.92	19945.00	22355.00	15320.00	4715.00	4555.00	5338.00	407.023333333333	100.48	798.78	213.946666666667	19206.6666666667	4869.33333333333
G10090_22862	24069	Sufu	7.26	5.94	5.93	9.04	8.23	7.97	14.41	11.42	11.81	19.42	17.83	16.58	619.00	505.00	517.00	795.00	719.00	706.00	6.37666666666667	8.41333333333333	12.5466666666667	17.9433333333333	547	740
G10090_1959	622127	Cyp3a57	0.08	0.08	0	0.03	0.06	0.03	0.16	0.16	0	0.06	0.13	0.05	3.00	3.00	0	1.00	1.00	1.00	0.0533333333333333	0.04	0.106666666666667	0.08	2	1
G10090_12741	11767	Ap1m1	26.48	26.61	36.76	32.15	28.75	28.16	52.54	51.21	73.18	69.05	62.26	58.61	1032.00	1044.00	1462.00	1294.00	1150.00	1144.00	29.95	29.6866666666667	58.9766666666667	63.3066666666667	1179.33333333333	1196
G10090_9176	68929	Mospd3	30.08	21.26	25.57	29.04	25.84	25.47	59.70	40.90	50.90	62.39	55.96	53.02	740.00	524.00	646.00	729.00	647.00	650.00	25.6366666666667	26.7833333333333	50.5	57.1233333333333	636.666666666667	675.333333333333
G10090_24063	11655	Alas1	147.81	129.07	102.32	86.53	102.25	114.79	293.29	248.35	203.68	185.87	221.45	238.89	7471.00	6511.00	5289.00	4515.00	5297.00	6038.00	126.4	101.19	248.44	215.403333333333	6423.66666666667	5283.33333333333
G10090_19737	71939	Apol6	0.49	0.59	0.55	0.60	0.54	0.51	0.98	1.14	1.09	1.28	1.17	1.05	19.27	23.71	22.22	25.40	23.57	21.36	0.543333333333333	0.55	1.07	1.16666666666667	21.7333333333333	23.4433333333333
G10090_3621	170770	Bbc3	11.64	6.12	5.52	13.18	15.23	13.02	23.09	11.78	10.98	28.31	32.99	27.09	378.17	198.06	184.00	454.96	496.99	444.31	7.76	13.81	15.2833333333333	29.4633333333333	253.41	465.42
G10090_15268	108077	Skiv2l	28.06	25.49	26.41	21.04	20.67	19.68	55.68	49.05	52.57	45.19	44.77	40.95	2092.00	1897.00	2013.00	1619.00	1580.00	1526.00	26.6533333333333	20.4633333333333	52.4333333333333	43.6366666666667	2000.66666666667	1575
G10090_19428	671232	Topaz1	0.13	0.07	0	0.02	0	0.01	0.26	0.14	0	0.04	0	0.02	13.00	7.00	0	2.00	0	1.00	0.0666666666666667	0.01	0.133333333333333	0.02	6.66666666666667	1
G10090_14343	100504156	Fam181a	0.39	0.04	0.08	0.58	0.70	0.69	0.77	0.08	0.16	1.25	1.52	1.44	10.00	1.00	2.00	15.00	18.00	18.00	0.17	0.656666666666667	0.336666666666667	1.40333333333333	4.33333333333333	17
G10090_12723	212483	Fam193b	32.85	17.15	17.51	43.30	45.55	43.87	65.19	33.00	34.85	93.01	98.64	91.30	2199.00	1094.00	1140.00	3029.00	3147.00	3118.50	22.5033333333333	44.24	44.3466666666667	94.3166666666667	1477.66666666667	3098.16666666667
G10090_9953	239463	Fam83a	0.24	0.41	0.31	0.48	0.40	0.31	0.47	0.79	0.61	1.03	0.87	0.64	9.23	16.00	12.21	19.32	16.06	12.36	0.32	0.396666666666667	0.623333333333333	0.846666666666667	12.48	15.9133333333333
G10090_3610	213990	Agap3	45.70	29.10	30.52	37.53	34.83	35.74	90.68	55.99	60.77	80.61	75.42	74.38	2193.00	1372.00	1464.00	2010.00	1827.00	1919.00	35.1066666666667	36.0333333333333	69.1466666666667	76.8033333333333	1676.33333333333	1918.66666666667
G10090_15222	74770	Hhatl	1.61	0.88	0.20	0.47	0.56	0.82	3.20	1.69	0.39	1.02	1.22	1.70	51.00	28.00	7.00	17.00	20.00	27.00	0.896666666666667	0.616666666666667	1.76	1.31333333333333	28.6666666666667	21.3333333333333
G10090_9510	11777	Ap3s1	28.90	41.51	50.66	22.73	26.87	24.53	57.35	79.88	100.85	48.83	58.19	51.04	771.00	1132.00	1421.00	637.00	761.00	697.00	40.3566666666667	24.71	79.36	52.6866666666667	1108	698.333333333333
G10090_2955	17179	Matk	0.63	0.73	1.09	0.64	0.50	0.70	1.25	1.40	2.16	1.38	1.09	1.45	21.00	23.00	38.00	22.00	17.00	23.00	0.816666666666667	0.613333333333333	1.60333333333333	1.30666666666667	27.3333333333333	20.6666666666667
G10090_14988	102294	Cyp4v3	27.46	23.87	19.86	19.37	18.73	17.43	54.49	45.93	39.54	41.61	40.57	36.28	1490.00	1293.00	1102.00	1085.00	1042.00	984.00	23.73	18.51	46.6533333333333	39.4866666666667	1295	1037
G10090_1010	207607	Ccdc40	8.35	5.58	2.53	4.03	3.78	5.31	16.57	10.74	5.03	8.65	8.19	11.05	613.00	411.00	176.00	297.00	274.00	420.00	5.48666666666667	4.37333333333333	10.78	9.29666666666667	400	330.333333333333
G10090_9264	22337	Vdr	4.31	4.25	10.05	1.83	2.03	1.70	8.54	8.18	20.02	3.93	4.41	3.54	353.00	348.00	843.00	155.00	171.00	145.00	6.20333333333333	1.85333333333333	12.2466666666667	3.96	514.666666666667	157
G10090_5157	50497	Hspa14	14.62	19.28	21.90	17.18	16.08	15.96	29.01	37.10	43.60	36.90	34.82	33.22	485.00	631.00	733.00	584.00	544.00	551.00	18.6	16.4066666666667	36.57	34.98	616.333333333333	559.666666666667
G10090_33154	215449	Rap1b	189.80	298.56	286.30	160.75	166.82	174.70	376.61	574.50	569.95	345.30	361.29	363.58	6825.00	10717.00	10527.00	5967.00	6150.00	6535.00	258.22	167.423333333333	507.02	356.723333333333	9356.33333333333	6217.33333333333
G10090_10510	67203	Nde1	23.46	16.40	22.19	27.07	28.67	26.50	46.55	31.57	44.17	58.14	62.10	55.16	994.00	694.00	963.00	1209.00	1267.00	1189.00	20.6833333333333	27.4133333333333	40.7633333333333	58.4666666666667	883.666666666667	1221.66666666667
G10090_7156	72585	Lypd1	0.16	0.21	0.15	0.14	0.19	0.17	0.32	0.40	0.31	0.31	0.41	0.34	18.77	24.44	19.29	17.63	23.57	20.35	0.173333333333333	0.166666666666667	0.343333333333333	0.353333333333333	20.8333333333333	20.5166666666667
G10090_50099	330578	A530021J07Rik	0	0	0	0.15	0.08	0.04	0	0	0	0.32	0.16	0.08	0	0	0	4.00	2.00	1.00	0	0.09	0	0.186666666666667	0	2.33333333333333
G10090_17638	212933	Pm20d1	1.27	1.00	0.38	1.47	1.22	1.15	2.52	1.93	0.76	3.16	2.65	2.39	71.91	49.72	18.00	82.00	75.01	75.00	0.883333333333333	1.28	1.73666666666667	2.73333333333333	46.5433333333333	77.3366666666667
G10090_25961	20324	Cavin2	53.41	12.62	8.76	243.15	217.00	252.97	105.98	24.28	17.44	522.29	469.96	526.46	3058.00	721.00	513.00	14370.00	12737.00	15066.00	24.93	237.706666666667	49.2333333333333	506.236666666667	1430.66666666667	14057.6666666667
G10090_6529	76073	Pcgf5	5.18	5.61	5.23	4.66	5.40	5.21	10.28	10.80	10.41	10.00	11.70	10.85	630.00	679.00	648.00	583.00	668.00	657.00	5.34	5.09	10.4966666666667	10.85	652.333333333333	636
G10090_13799	11674	Aldoa	371.95	354.98	419.64	311.33	296.09	306.34	738.04	683.07	835.39	668.75	641.26	637.54	10293.32	9781.76	11843.71	8904.47	8381.28	8821.77	382.19	304.586666666667	752.166666666667	649.183333333333	10639.5966666667	8702.50666666667
G10090_25517	195564	Skint3	0.27	0.09	0.21	1.70	1.29	1.10	0.54	0.18	0.42	3.65	2.80	2.29	18.00	6.00	14.00	115.00	87.00	75.00	0.19	1.36333333333333	0.38	2.91333333333333	12.6666666666667	92.3333333333333
G10090_7011	93888	Pcdhb17	1.65	1.68	2.53	3.56	3.44	3.54	3.28	3.24	5.03	7.64	7.44	7.38	101.44	103.09	158.51	225.32	216.07	226.19	1.95333333333333	3.51333333333333	3.85	7.48666666666667	121.013333333333	222.526666666667
G10090_281	328505	Skint7	0.17	0.14	0.10	0.07	0.10	0.20	0.34	0.26	0.20	0.14	0.22	0.41	5.45	4.26	3.29	2.18	3.28	6.53	0.136666666666667	0.123333333333333	0.266666666666667	0.256666666666667	4.33333333333333	3.99666666666667
G10090_8737	114604	Prdm15	1.72	1.49	1.81	2.83	2.98	3.01	3.42	2.87	3.60	6.09	6.46	6.27	201.00	174.00	215.00	337.00	355.00	361.00	1.67333333333333	2.94	3.29666666666667	6.27333333333333	196.666666666667	351
G10090_20524	231147	Sh3tc1	17.34	14.57	14.46	16.60	15.83	15.60	34.40	28.03	28.80	35.66	34.29	32.47	1253.00	1033.00	1054.00	1294.00	1183.00	1206.00	15.4566666666667	16.01	30.41	34.14	1113.33333333333	1227.66666666667
G10090_13515	215653	Rassf2	20.46	20.21	17.01	13.71	14.75	12.50	40.60	38.89	33.86	29.45	31.95	26.01	1817.08	1792.15	1540.91	1257.27	1340.09	1156.34	19.2266666666667	13.6533333333333	37.7833333333333	29.1366666666667	1716.71333333333	1251.23333333333
G10090_29545	67988	Tmx3	13.62	12.38	12.95	18.81	19.84	19.96	27.02	23.83	25.79	40.40	42.96	41.54	1183.00	1074.00	1151.00	1687.00	1767.00	1804.00	12.9833333333333	19.5366666666667	25.5466666666667	41.6333333333333	1136	1752.66666666667
G10090_26026	105247050	Gm42226	6.60	20.53	22.12	8.39	7.90	7.76	13.09	39.50	44.04	18.02	17.11	16.15	444.16	1379.67	1523.07	582.96	545.22	543.62	16.4166666666667	8.01666666666667	32.21	17.0933333333333	1115.63333333333	557.266666666667
G10090_32377	23832	Xcr1	0.45	0.86	0.35	1.02	1.16	1.09	0.89	1.66	0.70	2.19	2.51	2.26	37.44	72.27	29.98	88.14	99.75	94.93	0.553333333333333	1.09	1.08333333333333	2.32	46.5633333333333	94.2733333333333
G10090_22886	11689	Alox5	4.86	3.03	5.05	4.89	3.78	4.02	9.64	5.83	10.05	10.50	8.18	8.36	257.00	160.00	273.00	267.00	205.00	221.00	4.31333333333333	4.23	8.50666666666667	9.01333333333333	230	231
G10090_9655	74144	Robo4	38.25	70.43	47.81	41.20	42.73	40.92	75.89	135.52	95.18	88.50	92.54	85.16	2294.00	4344.00	2963.00	2664.00	2680.00	2535.00	52.1633333333333	41.6166666666667	102.196666666667	88.7333333333333	3200.33333333333	2626.33333333333
G10090_26177	22687	Zpr1	10.00	10.23	14.31	10.02	10.59	9.87	19.84	19.69	28.49	21.52	22.94	20.54	559.00	571.00	818.00	578.00	607.00	574.00	11.5133333333333	10.16	22.6733333333333	21.6666666666667	649.333333333333	586.333333333333
G10090_10851	56878	Rbms1	66.80	82.71	88.52	66.69	64.90	65.90	132.55	159.14	176.23	143.26	140.56	137.14	5134.00	6470.00	7018.49	5083.00	5141.00	5177.00	79.3433333333333	65.83	155.973333333333	140.32	6207.49666666667	5133.66666666667
G10090_8734	100038417	Spink13	0	0.05	0	0	0	0	0	0.10	0	0	0	0	0	1.00	0	0	0	0	0.0166666666666667	0	0.0333333333333333	0	0.333333333333333	0
G10090_15410	66142	Cox7b	35.19	42.71	47.19	41.94	38.03	41.73	69.82	82.18	93.95	90.09	82.37	86.83	638.00	773.00	875.00	785.00	707.00	787.00	41.6966666666667	40.5666666666667	81.9833333333333	86.43	762	759.666666666667
G10090_5861	330963	Ankdd1a	0.47	0.53	0.38	0.47	0.41	0.38	0.93	1.01	0.76	1.01	0.89	0.80	44.56	49.34	42.60	50.70	45.04	42.10	0.46	0.42	0.9	0.9	45.5	45.9466666666667
G10090_14361	22415	Wnt3	0.08	0	0	0.02	0	0.04	0.16	0	0	0.04	0	0.08	3.00	0	0	1.00	0	1.00	0.0266666666666667	0.02	0.0533333333333333	0.04	1	0.666666666666667
G10090_50132	434219	Trim30c	0.07	0.46	3.91	0.71	0.50	0.55	0.14	0.88	7.77	1.52	1.08	1.14	6.01	39.11	283.90	50.31	30.00	50.05	1.48	0.586666666666667	2.93	1.24666666666667	109.673333333333	43.4533333333333
G10090_19496	320825	Samd5	1.81	1.93	2.42	3.51	3.80	3.34	3.59	3.72	4.82	7.53	8.23	6.95	86.01	92.96	116.01	171.00	186.42	166.51	2.05333333333333	3.55	4.04333333333333	7.57	98.3266666666667	174.643333333333
G10090_19831	66859	Slc16a9	54.42	25.76	27.44	37.88	29.91	31.84	107.98	49.57	54.63	81.37	64.77	66.27	3642.00	1721.00	1878.00	2617.00	2052.00	2217.00	35.8733333333333	33.21	70.7266666666667	70.8033333333333	2413.66666666667	2295.33333333333
G10090_20458	319172	H2ac4	0	0	0	0.19	0	0	0	0	0	0.41	0	0	0	0	0	1.73	0	0	0	0.0633333333333333	0	0.136666666666667	0	0.576666666666667
G10090_24282	77446	Heg1	38.61	34.79	31.92	68.38	65.35	68.52	76.61	66.95	63.54	146.89	141.54	142.60	6021.00	5313.00	5017.00	11032.00	10451.00	11059.00	35.1066666666667	67.4166666666667	69.0333333333333	143.676666666667	5450.33333333333	10847.3333333333
G10090_18685	18778	Pla2g1b	21.33	17.51	9.39	28.51	26.08	29.11	42.32	33.69	18.69	61.25	56.48	60.57	254.08	205.26	114.55	353.00	319.08	363.00	16.0766666666667	27.9	31.5666666666667	59.4333333333333	191.296666666667	345.026666666667
G10090_11396	71156	Lrrc72	0	0.05	0	0	0	0	0	0.09	0	0	0	0	0	1.00	0	0	0	0	0.0166666666666667	0	0.03	0	0.333333333333333	0
G10090_29231	18515	Pbx2	24.99	17.36	16.12	25.29	25.04	24.09	49.59	33.41	32.09	54.32	54.23	50.14	1439.00	998.00	949.00	1503.00	1478.00	1443.00	19.49	24.8066666666667	38.3633333333333	52.8966666666667	1128.66666666667	1474.66666666667
G10090_1360	71648	Optn	15.52	24.04	20.89	8.92	10.44	9.25	30.80	46.26	41.60	19.17	22.62	19.26	692.00	1079.00	933.00	431.00	473.00	437.00	20.15	9.53666666666667	39.5533333333333	20.35	901.333333333333	447
G10090_18036	239408	Tmem74	0.11	0.06	0.05	0.13	0.14	0.18	0.23	0.11	0.09	0.27	0.30	0.37	10.84	5.32	4.48	12.33	13.79	12.50	0.0733333333333333	0.15	0.143333333333333	0.313333333333333	6.88	12.8733333333333
G10090_7233	216963	Git1	66.28	66.56	77.78	49.55	58.61	55.75	131.52	128.07	154.85	106.44	126.93	116.02	4592.00	4601.00	5505.00	3551.00	4164.00	4022.00	70.2066666666667	54.6366666666667	138.146666666667	116.463333333333	4899.33333333333	3912.33333333333
G10090_22627	235330	Ttc12	6.76	4.27	2.90	6.47	6.17	8.20	13.42	8.21	5.77	13.91	13.36	17.07	283.00	179.00	125.00	294.00	287.00	354.00	4.64333333333333	6.94666666666667	9.13333333333333	14.78	195.666666666667	311.666666666667
G10090_22343	17390	Mmp2	31.10	35.42	21.69	37.24	38.43	37.32	61.71	68.16	43.18	80.00	83.23	77.66	1792.00	2039.00	1279.00	2216.00	2271.00	2238.00	29.4033333333333	37.6633333333333	57.6833333333333	80.2966666666667	1703.33333333333	2241.66666666667
G10090_8351	67604	Get4	29.82	28.66	31.36	23.45	23.36	23.12	59.18	55.16	62.43	50.37	50.59	48.12	1158.00	1111.00	1252.00	948.00	930.00	935.00	29.9466666666667	23.31	58.9233333333333	49.6933333333333	1173.66666666667	937.666666666667
G10090_14864	382252	Bclaf3	2.50	3.05	3.07	4.01	4.66	4.20	4.96	5.87	6.11	8.62	10.09	8.75	158.00	192.00	198.00	261.00	301.00	275.00	2.87333333333333	4.29	5.64666666666667	9.15333333333333	182.666666666667	279
G10090_12251	108168740	Gm46731	0.68	1.01	0.60	2.82	2.58	1.55	1.34	1.94	1.20	6.05	5.58	3.22	16.91	25.16	15.42	72.85	66.18	40.34	0.763333333333333	2.31666666666667	1.49333333333333	4.95	19.1633333333333	59.79
G10090_23407	22044	Trh	0.20	0.39	0.27	0	0.04	0	0.39	0.76	0.54	0	0.08	0	5.00	10.00	7.00	0	1.00	0	0.286666666666667	0.0133333333333333	0.563333333333333	0.0266666666666667	7.33333333333333	0.333333333333333
G10090_2068	16764	Aff3	11.15	4.59	4.83	8.61	7.63	7.41	22.12	8.83	9.61	18.49	16.52	15.42	1573.37	645.88	699.05	1250.17	1092.79	1092.90	6.85666666666667	7.88333333333333	13.52	16.81	972.766666666667	1145.28666666667
G10090_14536	223666	Arhgap39	3.25	2.21	1.69	5.23	5.15	5.49	6.45	4.26	3.37	11.24	11.15	11.42	300.07	199.61	160.94	491.53	483.03	512.94	2.38333333333333	5.29	4.69333333333333	11.27	220.206666666667	495.833333333333
G10090_28678	67575	A26c3	0	0.06	0	0	0.03	0	0	0.11	0	0	0.06	0	0	2.00	0	0	1.00	0	0.02	0.01	0.0366666666666667	0.02	0.666666666666667	0.333333333333333
G10090_18999	330485	Tmem145	0	0	0.05	0.02	0	0	0	0	0.09	0.05	0	0	0	0	2.00	1.00	0	0	0.0166666666666667	0.00666666666666667	0.03	0.0166666666666667	0.666666666666667	0.333333333333333
G10090_1037	234371	Tmem161a	11.00	10.58	10.53	11.61	12.41	12.10	21.84	20.36	20.95	24.94	26.87	25.18	607.00	557.00	589.00	662.00	687.00	686.00	10.7033333333333	12.04	21.05	25.6633333333333	584.333333333333	678.333333333333
G10090_24374	19400	Rapsn	0.38	0.03	0.13	0.60	1.14	0.64	0.75	0.06	0.26	1.29	2.47	1.34	12.00	1.00	4.00	19.00	35.00	21.00	0.18	0.793333333333333	0.356666666666667	1.7	5.66666666666667	25
G10090_12901	68298	Ncapd2	3.34	4.18	5.58	5.76	4.79	4.94	6.64	8.05	11.11	12.37	10.38	10.29	281.00	350.00	475.00	492.00	409.00	431.00	4.36666666666667	5.16333333333333	8.6	11.0133333333333	368.666666666667	444
G10090_8054	20815	Srpk1	11.89	14.57	14.07	19.14	20.84	19.15	23.59	28.04	28.00	41.12	45.13	39.85	563.00	691.00	685.00	940.00	1016.00	945.00	13.51	19.71	26.5433333333333	42.0333333333333	646.333333333333	967
G10090_10975	100041230	H4c17	0	0.47	0.68	1.28	0.20	0.92	0	0.90	1.36	2.75	0.43	1.91	0	3.15	4.74	8.97	1.40	6.47	0.383333333333333	0.8	0.753333333333333	1.69666666666667	2.63	5.61333333333333
G10090_25334	68050	Akirin1	26.51	34.22	35.97	26.47	26.74	26.99	52.61	65.84	71.61	56.86	57.92	56.16	1172.00	1510.00	1626.00	1208.00	1212.00	1241.00	32.2333333333333	26.7333333333333	63.3533333333333	56.98	1436	1220.33333333333
G10090_20786	224481	Tfb1m	1.89	1.97	1.76	3.77	2.57	3.70	3.74	3.78	3.51	8.09	5.58	7.70	47.91	49.81	45.81	98.76	67.02	97.77	1.87333333333333	3.34666666666667	3.67666666666667	7.12333333333333	47.8433333333333	87.85
G10090_30494	105244808	Gm40353	0.14	0.05	0	0.05	0	0.09	0.28	0.09	0	0.10	0	0.19	3.05	1.02	0	1.01	0	2.00	0.0633333333333333	0.0466666666666667	0.123333333333333	0.0966666666666667	1.35666666666667	1.00333333333333
G10090_28304	69736	Nup37	1.85	3.53	4.66	3.85	2.60	4.38	3.66	6.79	9.28	8.27	5.62	9.11	43.00	82.00	111.00	91.00	62.00	105.00	3.34666666666667	3.61	6.57666666666667	7.66666666666667	78.6666666666667	86
G10090_10435	72149	Strada	9.57	9.47	10.15	10.56	9.46	11.00	18.98	18.23	20.20	22.68	20.48	22.90	385.15	381.45	414.79	440.86	391.73	456.81	9.73	10.34	19.1366666666667	22.02	393.796666666667	429.8
G10090_4799	12229	Btk	3.31	5.49	9.42	5.63	3.52	3.67	6.57	10.57	18.75	12.09	7.63	7.63	157.00	260.00	457.00	275.00	171.00	181.00	6.07333333333333	4.27333333333333	11.9633333333333	9.11666666666667	291.333333333333	209
G10090_18120	75863	Clec4g	0.13	0	0.04	0.34	0.43	0.51	0.26	0	0.09	0.74	0.94	1.06	3.00	0	1.00	8.00	10.00	12.00	0.0566666666666667	0.426666666666667	0.116666666666667	0.913333333333333	1.33333333333333	10
G10090_31835	67169	Nradd	4.76	2.83	1.93	6.52	6.52	6.93	9.44	5.45	3.85	14.01	14.13	14.41	101.00	60.00	42.00	143.00	142.00	153.00	3.17333333333333	6.65666666666667	6.24666666666667	14.1833333333333	67.6666666666667	146
G10090_12911	227627	Obp2a	0	0.09	0	0	0	0	0	0.17	0	0	0	0	0	1.00	0	0	0	0	0.03	0	0.0566666666666667	0	0.333333333333333	0
G10090_30045	66521	Rwdd1	35.43	39.21	44.74	32.00	31.83	32.20	70.30	75.44	89.06	68.75	68.93	67.01	697.00	770.00	900.00	650.00	642.00	659.00	39.7933333333333	32.01	78.2666666666667	68.23	789	650.333333333333
G10090_14736	70369	Bag5	13.02	12.19	15.53	20.31	19.14	19.42	25.83	23.46	30.91	43.62	41.45	40.43	527.32	491.00	646.61	853.33	808.30	817.98	13.58	19.6233333333333	26.7333333333333	41.8333333333333	554.976666666667	826.536666666667
G10090_14774	67299	Dock7	6.35	4.92	4.62	9.74	9.30	9.63	12.60	9.47	9.20	20.93	20.15	20.03	836.98	667.44	637.28	1356.48	1272.53	1308.09	5.29666666666667	9.55666666666667	10.4233333333333	20.37	713.9	1312.36666666667
G10090_14031	55993	Msh4	0	0.02	0	0.02	0	0	0	0.03	0	0.03	0	0	0	1.00	0	1.00	0	0	0.00666666666666667	0.00666666666666667	0.01	0.01	0.333333333333333	0.333333333333333
G10090_28979	73719	Lce1c	0	0.08	0	0	0	0	0	0.15	0	0	0	0	0	1.00	0	0	0	0	0.0266666666666667	0	0.05	0	0.333333333333333	0
G10090_29006	52575	Trmt10c	6.82	7.09	7.61	6.47	6.03	5.78	13.53	13.65	15.14	13.89	13.06	12.02	235.00	244.00	268.00	230.00	213.00	207.00	7.17333333333333	6.09333333333333	14.1066666666667	12.99	249	216.666666666667
G10090_11755	59050	Nsa2	37.49	40.35	39.14	37.52	36.34	37.90	74.39	77.64	77.91	80.58	78.69	78.87	1882.97	2022.95	2009.97	1944.99	1871.00	1980.00	38.9933333333333	37.2533333333333	76.6466666666667	79.38	1971.96333333333	1931.99666666667
G10090_24847	231470	Fras1	0.19	0.03	0.06	1.40	1.18	1.06	0.38	0.06	0.12	3.01	2.55	2.20	51.00	9.00	15.00	364.00	302.00	277.00	0.0933333333333333	1.21333333333333	0.186666666666667	2.58666666666667	25	314.333333333333
G10090_10253	26754	Cops5	25.38	30.30	33.60	19.34	18.76	20.62	50.36	58.31	66.89	41.55	40.62	42.90	813.00	969.00	1093.00	638.00	616.00	687.00	29.76	19.5733333333333	58.52	41.69	958.333333333333	647
G10090_21052	66928	Dmac1	12.55	17.20	18.60	22.22	19.90	20.50	24.90	33.09	37.02	47.74	43.10	42.66	163.00	223.00	247.00	298.00	265.00	277.00	16.1166666666667	20.8733333333333	31.67	44.5	211	280
G10090_2926	14120	Fbp2	0.37	0.70	1.73	0.04	0	0.20	0.73	1.35	3.44	0.09	0	0.41	9.00	17.00	43.00	1.00	0	5.00	0.933333333333333	0.08	1.84	0.166666666666667	23	2
G10090_8346	94346	Tmem40	3.18	1.77	2.04	0.74	0.58	0.86	6.30	3.41	4.05	1.60	1.26	1.79	77.00	42.00	49.00	20.00	14.00	21.00	2.33	0.726666666666667	4.58666666666667	1.55	56	18.3333333333333
G10090_27373	57312	Mrps31	9.01	7.46	9.00	9.54	7.93	7.84	17.88	14.35	17.92	20.50	17.17	16.32	257.00	212.00	265.00	282.00	232.00	231.00	8.49	8.43666666666667	16.7166666666667	17.9966666666667	244.666666666667	248.333333333333
G10090_22007	14472	Gbx2	0.03	0.05	0.02	0	0.02	0.10	0.05	0.10	0.05	0	0.05	0.20	1.00	2.00	1.00	0	1.00	4.00	0.0333333333333333	0.04	0.0666666666666667	0.0833333333333333	1.33333333333333	1.66666666666667
G10090_9758	12335	Capn3	0.16	0.22	0.16	0.41	0.45	0.34	0.32	0.43	0.32	0.89	0.98	0.70	8.00	11.00	8.00	21.00	25.00	19.00	0.18	0.4	0.356666666666667	0.856666666666667	9	21.6666666666667
G10090_13488	338371	Endov	5.32	4.27	4.54	6.62	6.47	6.15	10.55	8.22	9.03	14.22	14.00	12.81	431.35	336.51	372.08	588.66	570.74	562.38	4.71	6.41333333333333	9.26666666666667	13.6766666666667	379.98	573.926666666667
G10090_120	380753	Atxn7l1	19.53	18.21	16.94	24.45	23.54	22.87	38.76	35.04	33.73	52.52	50.98	47.60	1290.03	1124.40	1037.89	1316.76	1227.18	1228.81	18.2266666666667	23.62	35.8433333333333	50.3666666666667	1150.77333333333	1257.58333333333
G10090_33068	108167830	Gm46240	0.10	0.10	0.10	0.10	0.11	0.05	0.20	0.19	0.19	0.21	0.24	0.10	2.00	2.00	2.00	2.00	2.33	1.00	0.1	0.0866666666666667	0.193333333333333	0.183333333333333	2	1.77666666666667
G10090_1144	20750	Spp1	70.48	44.38	41.87	47.82	51.92	54.51	139.84	85.40	83.36	102.72	112.45	113.44	1846.00	1162.00	1123.00	1293.00	1394.00	1483.00	52.2433333333333	51.4166666666667	102.866666666667	109.536666666667	1377	1390
G10090_27655	100045792	Ect2l	1.39	0.57	0.28	0.85	0.98	1.37	2.76	1.10	0.57	1.82	2.13	2.86	94.03	37.27	19.02	57.32	68.00	95.54	0.746666666666667	1.06666666666667	1.47666666666667	2.27	50.1066666666667	73.62
G10090_5617	66923	Pbrm1	11.23	10.22	10.26	10.65	10.94	11.16	22.29	19.67	20.42	22.87	23.69	23.23	1704.00	1546.00	1583.00	1664.00	1695.00	1759.00	10.57	10.9166666666667	20.7933333333333	23.2633333333333	1611	1706
G10090_28174	102633888	Gm31606	0.15	0.13	0.13	0.13	0.16	0.14	0.30	0.24	0.25	0.28	0.35	0.28	151.34	124.09	129.43	134.45	162.04	140.38	0.136666666666667	0.143333333333333	0.263333333333333	0.303333333333333	134.953333333333	145.623333333333
G10090_30478	12227	Btg2	64.36	124.40	132.16	68.45	103.28	65.00	127.70	239.38	263.10	147.03	223.69	135.26	3719.00	7176.00	7809.00	4083.00	6119.00	3907.00	106.973333333333	78.91	210.06	168.66	6234.66666666667	4703
G10090_5063	381522	Ccdc180	2.87	1.46	0.95	1.88	1.88	2.30	5.70	2.82	1.90	4.04	4.06	4.78	274.00	139.03	93.00	186.00	180.00	229.00	1.76	2.02	3.47333333333333	4.29333333333333	168.676666666667	198.333333333333
G10090_13412	94222	Olig3	0.16	0.10	0.03	0.13	0.05	0.18	0.31	0.20	0.07	0.27	0.11	0.36	6.01	4.00	1.33	5.00	2.00	7.00	0.0966666666666667	0.12	0.193333333333333	0.246666666666667	3.78	4.66666666666667
G10090_32957	408190	Wfdc13	0.52	0.37	0.05	0.28	0.20	0.29	1.03	0.72	0.10	0.60	0.43	0.61	10.09	7.26	1.00	5.63	4.00	5.93	0.313333333333333	0.256666666666667	0.616666666666667	0.546666666666667	6.11666666666667	5.18666666666667
G10090_11299	74126	Syvn1	27.82	27.36	29.37	31.17	30.71	29.26	55.20	52.65	58.47	66.96	66.50	60.89	1654.68	1644.92	1796.67	1943.72	1911.18	1838.69	28.1833333333333	30.38	55.44	64.7833333333333	1698.75666666667	1897.86333333333
G10090_26597	100042939	H2al1f	0	0	0	0	0.05	0	0	0	0	0	0.10	0	0	0	0	0	0.25	0	0	0.0166666666666667	0	0.0333333333333333	0	0.0833333333333333
G10090_21657	19079	Prkab1	60.62	66.58	69.32	40.86	48.65	40.87	120.28	128.11	138.00	87.78	105.36	85.06	2296.00	2513.00	2685.00	1597.00	1892.00	1611.00	65.5066666666667	43.46	128.796666666667	92.7333333333333	2498	1700
G10090_32427	20863	Stfa3	8.39	4.93	7.92	0	0	0	16.65	9.48	15.77	0	0	0	58.00	34.00	56.00	0	0	0	7.08	0	13.9666666666667	0	49.3333333333333	0
G10090_20544	22146	Tuba1c	33.39	70.21	89.13	16.28	14.45	17.03	66.26	135.11	177.43	34.97	31.29	35.44	1226.15	2573.75	3346.64	617.02	543.95	650.55	64.2433333333333	15.92	126.266666666667	33.9	2382.18	603.84
G10090_2837	75288	Slc35f4	0.05	0.23	0.04	0	0	0	0.09	0.44	0.09	0	0	0	1.00	5.00	1.00	0	0	0	0.106666666666667	0	0.206666666666667	0	2.33333333333333	0
G10090_9116	22253	Unc5c	0.76	0.64	0.64	1.79	1.76	1.68	1.50	1.24	1.28	3.84	3.81	3.49	133.00	113.00	116.00	327.00	318.00	307.00	0.68	1.74333333333333	1.34	3.71333333333333	120.666666666667	317.333333333333
G10090_19392	110454	Ly6a	952.40	784.16	917.69	707.42	804.41	774.79	1889.81	1508.91	1826.89	1519.55	1742.16	1612.43	16564.36	13618.46	16293.50	12682.13	14334.15	13993.40	884.75	762.206666666667	1741.87	1624.71333333333	15492.1066666667	13669.8933333333
G10090_11355	71027	Tmem30c	0.30	0.06	0	0	0.19	0.08	0.60	0.12	0	0	0.40	0.17	7.87	2.00	0	0	5.97	2.00	0.12	0.09	0.24	0.19	3.29	2.65666666666667
G10090_10574	20310	Cxcl2	24.53	372.38	335.50	0.15	0.45	0.15	48.68	716.54	667.89	0.32	0.97	0.30	483.11	7320.51	6756.08	3.00	9.00	3.00	244.136666666667	0.25	477.703333333333	0.53	4853.23333333333	5
G10090_18558	22690	Zfp28	1.44	0.62	1.29	3.49	3.23	3.01	2.86	1.18	2.56	7.49	7.01	6.27	93.90	39.16	76.79	223.15	211.20	195.74	1.11666666666667	3.24333333333333	2.2	6.92333333333333	69.95	210.03
G10090_21637	381204	Naaladl1	0.15	0.09	0.05	0.21	0.17	0.17	0.30	0.17	0.09	0.46	0.37	0.36	7.68	4.46	2.36	11.16	8.86	9.13	0.0966666666666667	0.183333333333333	0.186666666666667	0.396666666666667	4.83333333333333	9.71666666666667
G10090_31770	320522	Bhlha9	0	0	0	0.04	0	0.04	0	0	0	0.09	0	0.09	0	0	0	1.00	0	1.00	0	0.0266666666666667	0	0.06	0	0.666666666666667
G10090_2902	22301	Vmn2r89	0	0	0	0	0	0.02	0	0	0	0	0	0.04	0	0	0	0	0	1.00	0	0.00666666666666667	0	0.0133333333333333	0	0.333333333333333
G10090_17971	66481	Rps21	439.81	443.84	426.42	347.82	364.28	369.19	872.71	854.06	848.90	747.13	788.95	768.33	2877.00	2897.00	2850.00	2344.00	2436.00	2506.00	436.69	360.43	858.556666666667	768.136666666667	2874.66666666667	2428.66666666667
G10090_14716	70425	Csnk1g3	10.16	12.09	12.26	10.75	11.90	10.70	20.17	23.27	24.41	23.08	25.77	22.28	832.00	988.00	1025.00	906.00	993.00	909.00	11.5033333333333	11.1166666666667	22.6166666666667	23.71	948.333333333333	936
G10090_17074	233073	U2af1l4	27.76	19.93	20.25	25.19	23.93	28.20	55.08	38.34	40.30	54.11	51.83	58.68	430.89	308.77	321.35	403.66	380.87	455.27	22.6466666666667	25.7733333333333	44.5733333333333	54.8733333333333	353.67	413.266666666667
G10090_29484	69276	Sec62	58.99	46.63	46.35	61.54	64.56	64.21	117.05	89.73	92.28	132.19	139.81	133.63	4393.00	3465.00	3528.00	4738.00	4934.00	4983.00	50.6566666666667	63.4366666666667	99.6866666666667	135.21	3795.33333333333	4885
G10090_3516	208154	Btla	2.60	5.19	4.15	10.27	7.02	5.94	5.17	9.98	8.26	22.06	15.21	12.35	159.00	317.00	260.00	649.00	441.00	380.00	3.98	7.74333333333333	7.80333333333333	16.54	245.333333333333	490
G10090_11673	19157	Cyth1	25.60	30.55	33.09	22.09	22.78	19.39	50.79	58.79	65.88	47.45	49.34	40.34	1481.00	1764.00	1955.00	1301.00	1326.00	1171.00	29.7466666666667	21.42	58.4866666666667	45.71	1733.33333333333	1266
G10090_14797	381801	Tatdn2	21.03	25.53	26.46	12.52	13.30	12.93	41.72	49.13	52.67	26.88	28.80	26.92	1297.00	1573.00	1669.00	798.00	842.00	831.00	24.34	12.9166666666667	47.84	27.5333333333333	1513	823.666666666667
G10090_31823	211673	Arfgef1	18.55	19.11	18.51	18.39	19.14	19.91	36.81	36.78	36.85	39.51	41.46	41.44	2471.00	2541.00	2521.00	2529.00	2614.00	2759.00	18.7233333333333	19.1466666666667	36.8133333333333	40.8033333333333	2511	2634
G10090_16296	83565	Pramel3	0	0	0.03	0	0.06	0	0	0	0.07	0	0.12	0	0	0	2.00	0	4.00	0	0.01	0.02	0.0233333333333333	0.04	0.666666666666667	1.33333333333333
G10090_50235	676527	Gm12248	0.15	0.36	0	0.05	0.05	0	0.29	0.68	0	0.11	0.10	0	3.00	7.21	0	1.12	1.01	0	0.17	0.0333333333333333	0.323333333333333	0.07	3.40333333333333	0.71
G10090_26463	19041	Ppl	41.80	23.25	17.89	16.84	16.95	16.47	82.94	44.74	35.62	36.17	36.70	34.27	4958.00	2753.00	2170.00	2062.00	2061.00	2032.00	27.6466666666667	16.7533333333333	54.4333333333333	35.7133333333333	3293.66666666667	2051.66666666667
G10090_22695	19219	Ptger4	1.83	5.78	5.36	4.18	3.50	2.16	3.63	11.12	10.67	8.98	7.59	4.49	114.00	354.00	338.00	265.00	222.00	140.00	4.32333333333333	3.28	8.47333333333333	7.02	268.666666666667	209
G10090_1446	319675	Cep295	3.99	3.61	3.66	3.80	3.74	3.55	7.91	6.95	7.29	8.16	8.11	7.38	621.37	546.77	557.60	583.36	556.53	548.14	3.75333333333333	3.69666666666667	7.38333333333333	7.88333333333333	575.246666666667	562.676666666667
G10090_5729	238386	Btbd7	14.76	12.68	11.47	17.63	18.03	18.00	29.29	24.41	22.83	37.88	39.05	37.46	2225.00	1896.00	1777.00	2745.00	2796.00	2822.00	12.97	17.8866666666667	25.51	38.13	1966	2787.66666666667
G10090_2527	320662	Casc1	3.81	2.80	1.24	1.47	1.79	1.88	7.56	5.39	2.46	3.16	3.88	3.91	232.11	157.84	84.50	88.68	117.19	113.15	2.61666666666667	1.71333333333333	5.13666666666667	3.65	158.15	106.34
G10090_16050	20422	Sem1	114.16	154.82	171.23	106.90	107.06	117.39	226.51	297.90	340.89	229.63	231.86	244.30	961.00	1301.00	1474.00	929.00	924.00	1028.00	146.736666666667	110.45	288.433333333333	235.263333333333	1245.33333333333	960.333333333333
G10090_23105	232970	Phldb3	3.62	1.39	1.70	3.44	2.82	3.25	7.18	2.67	3.39	7.39	6.11	6.76	157.00	63.00	77.00	161.00	131.00	146.00	2.23666666666667	3.17	4.41333333333333	6.75333333333333	99	146
G10090_49127	115488284	Gm3752	0	0	0	0	0.12	0	0	0	0	0	0.27	0	0	0	0	0	6.14	0	0	0.04	0	0.09	0	2.04666666666667
G10090_9861	20867	Stip1	29.81	31.87	38.97	51.13	48.49	50.28	59.15	61.33	77.58	109.82	105.01	104.64	1206.00	1287.00	1612.00	2135.00	2011.00	2116.00	33.55	49.9666666666667	66.02	106.49	1368.33333333333	2087.33333333333
G10090_21737	22751	Zfp90	3.11	3.14	4.21	3.54	3.53	3.37	6.18	6.04	8.39	7.60	7.65	7.02	165.00	163.00	218.00	196.00	189.00	185.00	3.48666666666667	3.48	6.87	7.42333333333333	182	190
G10090_9815	106512	Gpsm3	37.57	33.61	48.89	39.62	56.00	34.25	74.55	64.68	97.32	85.11	121.28	71.27	926.00	827.00	1232.00	1008.00	1415.00	878.00	40.0233333333333	43.29	78.85	92.5533333333333	995	1100.33333333333
G10090_17575	26405	Map3k2	4.18	3.95	4.11	4.28	4.16	4.24	8.30	7.60	8.17	9.18	9.00	8.82	856.00	807.00	859.00	903.00	872.00	902.00	4.08	4.22666666666667	8.02333333333333	9	840.666666666667	892.333333333333
G10090_20767	242377	Pm20d2	0.86	0.38	0.46	0.86	0.85	0.79	1.70	0.73	0.91	1.86	1.85	1.63	91.00	40.00	49.00	94.00	92.00	87.00	0.566666666666667	0.833333333333333	1.11333333333333	1.78	60	91
G10090_21137	66901	Proz	1.54	2.40	2.23	2.13	1.46	1.38	3.05	4.62	4.44	4.57	3.16	2.88	98.45	157.75	147.21	135.48	90.63	86.54	2.05666666666667	1.65666666666667	4.03666666666667	3.53666666666667	134.47	104.216666666667
G10090_1605	68626	Elac2	7.57	7.79	8.89	7.99	7.27	7.23	15.01	14.99	17.71	17.17	15.74	15.04	461.00	496.00	580.00	490.00	450.00	455.00	8.08333333333333	7.49666666666667	15.9033333333333	15.9833333333333	512.333333333333	465
G10090_14289	213326	Scyl2	10.98	13.76	12.14	10.87	11.96	10.71	21.80	26.49	24.17	23.36	25.91	22.28	999.19	1250.14	1130.03	1021.00	1115.47	1013.06	12.2933333333333	11.18	24.1533333333333	23.85	1126.45333333333	1049.84333333333
G10090_5126	207615	Wdr37	10.80	11.37	11.42	12.33	11.54	11.61	21.43	21.88	22.74	26.49	25.00	24.15	911.66	958.81	987.19	1069.95	993.91	1015.77	11.1966666666667	11.8266666666667	22.0166666666667	25.2133333333333	952.553333333333	1026.54333333333
G10090_23898	20339	Sele	0.99	36.72	10.17	1.33	1.36	0.92	1.97	70.67	20.24	2.87	2.94	1.91	67.00	2707.93	760.00	105.00	106.01	68.08	15.96	1.20333333333333	30.96	2.57333333333333	1178.31	93.03
G10090_23287	27263	Smok2a	0.04	0.06	0	0	0.05	0.09	0.08	0.12	0	0	0.10	0.18	1.32	2.00	0	0	1.61	3.00	0.0333333333333333	0.0466666666666667	0.0666666666666667	0.0933333333333333	1.10666666666667	1.53666666666667
G10090_4529	442803	A830005F24Rik	0	0.05	0.05	0	0	0	0	0.10	0.10	0	0	0	0	1.00	1.00	0	0	0	0.0333333333333333	0	0.0666666666666667	0	0.666666666666667	0
G10090_2978	116838	Rims2	0.24	0.26	0.38	0.06	0.03	0.06	0.48	0.49	0.75	0.13	0.06	0.13	26.00	30.00	39.00	7.00	3.00	7.00	0.293333333333333	0.05	0.573333333333333	0.106666666666667	31.6666666666667	5.66666666666667
G10090_22538	27260	Plek2	0.56	0.11	0.14	0.54	0.24	0.40	1.11	0.20	0.27	1.16	0.52	0.84	16.00	3.00	4.00	16.00	7.00	12.00	0.27	0.393333333333333	0.526666666666667	0.84	7.66666666666667	11.6666666666667
G10090_15470	20558	Slfn4	36.91	50.62	81.59	13.79	9.25	13.85	73.25	97.41	162.42	29.62	20.03	28.82	2732.27	3741.42	6159.16	1047.37	694.65	1057.71	56.3733333333333	12.2966666666667	111.026666666667	26.1566666666667	4210.95	933.243333333333
G10090_6751	73893	Tmem202	0.63	0.46	0.45	0.29	0.39	0.51	1.25	0.88	0.89	0.63	0.84	1.06	12.03	8.00	8.03	7.00	7.00	10.00	0.513333333333333	0.396666666666667	1.00666666666667	0.843333333333333	9.35333333333333	8
G10090_4168	18578	Pde4b	62.74	119.68	111.16	57.44	93.70	81.49	124.49	230.28	221.29	123.39	202.93	169.58	4292.00	8129.00	7688.00	4025.00	6555.00	5746.00	97.86	77.5433333333333	192.02	165.3	6703	5442
G10090_16097	212111	Inpp5a	39.64	29.98	32.95	51.40	52.48	51.67	78.66	57.69	65.59	110.40	113.66	107.54	2099.00	1582.00	1782.00	2802.00	2844.00	2844.00	34.19	51.85	67.3133333333333	110.533333333333	1821	2830
G10090_29211	56095	Ftsj3	8.71	16.28	17.78	9.96	9.93	8.98	17.29	31.33	35.40	21.40	21.51	18.68	515.00	961.00	1075.00	608.00	602.00	552.00	14.2566666666667	9.62333333333333	28.0066666666667	20.53	850.333333333333	587.333333333333
G10090_5636	319885	Zcchc7	13.55	13.39	14.37	15.17	15.34	15.25	26.89	25.76	28.62	32.58	33.22	31.74	638.00	630.00	692.00	737.00	741.00	748.00	13.77	15.2533333333333	27.09	32.5133333333333	653.333333333333	742
G10090_29830	22092	Rsph1	17.63	11.46	4.53	12.22	12.19	15.77	34.99	22.05	9.02	26.24	26.40	32.82	346.00	222.00	87.00	245.00	243.00	322.00	11.2066666666667	13.3933333333333	22.02	28.4866666666667	218.333333333333	270
G10090_23689	207965	Vcpkmt	5.03	5.56	6.46	7.74	8.54	7.73	9.99	10.70	12.86	16.63	18.49	16.09	95.00	104.00	123.00	152.00	164.00	151.00	5.68333333333333	8.00333333333333	11.1833333333333	17.07	107.333333333333	155.666666666667
G10090_23442	226139	Cox15	5.34	4.35	5.78	6.88	6.74	6.04	10.59	8.37	11.50	14.78	14.60	12.57	482.92	392.57	534.19	642.47	625.16	568.16	5.15666666666667	6.55333333333333	10.1533333333333	13.9833333333333	469.893333333333	611.93
G10090_4600	21869	Nkx2-1	99.64	85.04	81.23	87.76	96.08	90.41	197.72	163.64	161.72	188.51	208.08	188.16	4671.99	3954.79	3857.84	4257.38	4634.13	4417.64	88.6366666666667	91.4166666666667	174.36	194.916666666667	4161.54	4436.38333333333
G10090_6582	218461	Pde8b	9.03	4.90	3.61	17.37	15.94	17.23	17.91	9.42	7.18	37.31	34.51	35.87	753.15	411.24	317.81	1488.73	1351.20	1480.03	5.84666666666667	16.8466666666667	11.5033333333333	35.8966666666667	494.066666666667	1439.98666666667
G10090_23513	69260	Ing2	6.66	4.82	3.76	4.52	4.72	4.96	13.21	9.28	7.48	9.70	10.23	10.31	350.49	253.39	202.24	245.43	254.82	271.36	5.08	4.73333333333333	9.99	10.08	268.706666666667	257.203333333333
G10090_5127	242603	Cdcp2	0.08	0.02	0.12	0	0	0	0.15	0.03	0.23	0	0	0	5.00	1.00	8.00	0	0	0	0.0733333333333333	0	0.136666666666667	0	4.66666666666667	0
G10090_1340	380839	Serpinb1c	0.34	0.64	0.50	0.14	0.13	0.07	0.68	1.23	0.99	0.30	0.29	0.15	10.86	18.62	14.23	4.14	4.08	2.17	0.493333333333333	0.113333333333333	0.966666666666667	0.246666666666667	14.57	3.46333333333333
G10090_5381	17454	Mov10	3.88	4.33	3.63	11.26	11.66	11.26	7.69	8.33	7.23	24.19	25.24	23.43	270.00	300.00	252.00	783.00	792.00	794.00	3.94666666666667	11.3933333333333	7.75	24.2866666666667	274	789.666666666667
G10090_9526	16151	Ikbkg	8.58	7.91	8.20	6.68	6.56	7.11	17.03	15.22	16.32	14.35	14.21	14.81	1420.17	1198.18	1275.40	995.13	989.74	1112.84	8.23	6.78333333333333	16.19	14.4566666666667	1297.91666666667	1032.57
G10090_8619	19141	Lgmn	102.70	166.59	171.54	68.11	66.03	66.28	203.79	320.56	341.50	146.30	143.01	137.94	3827.00	6197.00	6538.00	2620.00	2523.00	2570.00	146.943333333333	66.8066666666667	288.616666666667	142.416666666667	5520.66666666667	2571
G10090_31187	213469	Lgi3	56.83	23.11	6.23	69.46	66.03	66.12	112.76	44.46	12.40	149.20	143.00	137.60	3444.00	1383.00	381.00	4322.00	4078.00	4136.00	28.7233333333333	67.2033333333333	56.54	143.266666666667	1736	4178.66666666667
G10090_5973	68545	Ecscr	34.65	46.12	80.20	81.90	84.31	87.73	68.75	88.75	159.65	175.92	182.60	182.58	673.00	888.00	1579.00	1637.00	1667.00	1765.00	53.6566666666667	84.6466666666667	105.716666666667	180.366666666667	1046.66666666667	1689.66666666667
G10090_28584	94179	Krt23	7.39	3.40	2.19	8.04	8.16	7.54	14.66	6.54	4.36	17.26	17.67	15.69	211.00	97.00	64.00	237.00	239.00	224.00	4.32666666666667	7.91333333333333	8.52	16.8733333333333	124	233.333333333333
G10090_259	14275	Folr1	0.42	0.27	0.12	0.54	0.41	0.24	0.84	0.52	0.23	1.16	0.89	0.49	7.00	5.00	2.00	12.00	8.00	5.00	0.27	0.396666666666667	0.53	0.846666666666667	4.66666666666667	8.33333333333333
G10090_3371	404634	Macroh2a2	7.44	2.93	3.41	7.71	7.34	8.05	14.75	5.63	6.79	16.57	15.89	16.75	276.98	109.46	135.63	308.38	284.98	311.68	4.59333333333333	7.7	9.05666666666667	16.4033333333333	174.023333333333	301.68
G10090_24704	76652	Actrt3	0	0	0	0	0	0.03	0	0	0	0	0	0.06	0	0	0	0	0	1.00	0	0.01	0	0.02	0	0.333333333333333
G10090_3338	70357	Kcnip1	0.10	0.03	0.11	0	0.06	0.03	0.19	0.05	0.21	0	0.13	0.06	5.06	3.10	4.00	0	3.10	2.00	0.08	0.03	0.15	0.0633333333333333	4.05333333333333	1.7
G10090_33178	56788	Scube2	1.60	1.32	0.67	21.80	17.20	17.75	3.17	2.53	1.34	46.82	37.24	36.95	107.00	88.00	46.00	1506.00	1180.00	1236.00	1.19666666666667	18.9166666666667	2.34666666666667	40.3366666666667	80.3333333333333	1307.33333333333
G10090_27605	14559	Gdf1	0.11	0.00	0.12	0.25	0.22	0.37	0.22	0.01	0.23	0.54	0.48	0.77	2.90	0.14	3.03	6.75	5.86	9.96	0.0766666666666667	0.28	0.153333333333333	0.596666666666667	2.02333333333333	7.52333333333333
G10090_15281	13690	Eif4g2	94.17	130.26	132.52	105.64	109.69	108.22	186.86	250.65	263.82	226.91	237.56	225.23	13799.68	19050.40	19850.49	16003.63	16502.63	16522.23	118.983333333333	107.85	233.776666666667	229.9	17566.8566666667	16342.83
G10090_10080	67454	Ikbip	6.00	4.08	3.84	13.08	12.03	11.02	11.90	7.86	7.64	28.10	26.05	22.92	242.45	175.45	156.24	519.07	456.31	452.62	4.64	12.0433333333333	9.13333333333333	25.69	191.38	476
G10090_6118	69399	1700025G04Rik	5.23	4.38	3.45	5.55	5.76	6.03	10.38	8.42	6.86	11.92	12.48	12.54	532.49	363.65	287.70	625.07	675.63	648.51	4.35333333333333	5.78	8.55333333333333	12.3133333333333	394.613333333333	649.736666666667
G10090_11260	14208	Ppm1g	43.40	43.65	44.65	41.75	41.85	42.98	86.11	83.99	88.89	89.69	90.63	89.45	1749.00	1756.00	1840.00	1737.00	1729.00	1802.00	43.9	42.1933333333333	86.33	89.9233333333333	1781.66666666667	1756
G10090_12921	241035	Pkhd1	0.07	0.08	0.03	0.03	0.03	0.06	0.14	0.15	0.05	0.06	0.07	0.12	15.00	15.00	5.00	6.00	7.00	12.99	0.06	0.04	0.113333333333333	0.0833333333333333	11.6666666666667	8.66333333333333
G10090_1266	15234	Hgf	6.00	6.72	3.97	6.59	5.16	5.18	11.90	12.93	7.91	14.16	11.17	10.78	299.00	332.00	203.00	347.00	268.00	272.00	5.56333333333333	5.64333333333333	10.9133333333333	12.0366666666667	278	295.666666666667
G10090_20959	66443	Tnfaip8l1	0.89	2.26	1.46	1.20	1.29	1.16	1.76	4.35	2.91	2.57	2.79	2.42	76.92	142.11	112.74	119.39	142.27	98.09	1.53666666666667	1.21666666666667	3.00666666666667	2.59333333333333	110.59	119.916666666667
G10090_9092	11676	Aldoc	1.99	1.96	0.98	2.16	1.13	1.51	3.96	3.77	1.94	4.65	2.44	3.15	100.00	98.00	50.00	112.00	58.00	79.00	1.64333333333333	1.6	3.22333333333333	3.41333333333333	82.6666666666667	83
G10090_15205	101055907	Gm15246	0.45	0.34	0.64	0.50	0.43	0.39	0.89	0.65	1.28	1.08	0.94	0.80	21.00	15.00	32.98	23.00	22.00	18.97	0.476666666666667	0.44	0.94	0.94	22.9933333333333	21.3233333333333
G10090_21366	504186	Chrna10	0.30	0.26	0.06	0.06	0.06	0.04	0.60	0.49	0.13	0.13	0.14	0.09	14.00	12.00	3.00	3.00	3.00	2.00	0.206666666666667	0.0533333333333333	0.406666666666667	0.12	9.66666666666667	2.66666666666667
G10090_260	20185	Ncor1	28.16	22.95	20.58	31.81	31.51	30.82	55.88	44.15	40.97	68.33	68.24	64.14	4483.68	3634.36	3349.61	5219.53	5039.28	5106.58	23.8966666666667	31.38	47	66.9033333333333	3822.55	5121.79666666667
G10090_9310	98170	Tmem132a	3.98	8.29	6.06	7.06	6.77	7.97	7.89	15.96	12.06	15.17	14.66	16.58	260.58	543.40	405.82	478.65	454.83	543.88	6.11	7.26666666666667	11.97	15.47	403.266666666667	492.453333333333
G10090_18091	269642	Nat8l	0.23	0.11	0.10	0.52	0.34	0.44	0.47	0.22	0.21	1.11	0.74	0.91	29.00	14.00	13.00	66.00	43.00	56.17	0.146666666666667	0.433333333333333	0.3	0.92	18.6666666666667	55.0566666666667
G10090_7080	244421	Lonrf1	3.24	4.15	2.83	3.34	3.23	3.48	6.43	7.99	5.64	7.17	6.99	7.25	229.99	294.25	205.55	244.61	234.69	257.05	3.40666666666667	3.35	6.68666666666667	7.13666666666667	243.263333333333	245.45
G10090_12324	68968	Cdan1	5.50	3.69	4.31	5.68	5.95	5.39	10.90	7.10	8.58	12.19	12.89	11.21	663.04	444.12	531.63	707.00	735.98	676.00	4.5	5.67333333333333	8.86	12.0966666666667	546.263333333333	706.326666666667
G10090_15926	73473	Iws1	6.64	8.84	8.24	6.13	6.13	6.10	13.17	17.01	16.40	13.16	13.28	12.69	961.70	1113.40	1014.77	882.58	903.25	899.63	7.90666666666667	6.12	15.5266666666667	13.0433333333333	1029.95666666667	895.153333333333
G10090_8216	57915	Tbc1d1	8.39	9.50	13.03	11.18	12.32	10.95	16.65	18.28	25.94	24.02	26.69	22.78	616.00	683.00	946.00	895.00	937.00	847.00	10.3066666666667	11.4833333333333	20.29	24.4966666666667	748.333333333333	893
G10090_385	77577	Spns3	0.06	0.21	0.12	0.45	0.42	0.37	0.12	0.41	0.25	0.97	0.92	0.77	2.00	6.00	3.00	15.00	14.00	12.00	0.13	0.413333333333333	0.26	0.886666666666667	3.66666666666667	13.6666666666667
G10090_10207	16498	Kcnab2	5.25	6.19	9.35	10.10	6.92	7.47	10.41	11.91	18.60	21.70	14.98	15.55	356.12	426.44	648.83	708.97	488.32	527.82	6.93	8.16333333333333	13.64	17.41	477.13	575.036666666667
G10090_1367	434797	Gm5640	0.09	0.05	0	0.36	0.18	0.31	0.19	0.10	0	0.78	0.38	0.64	5.07	2.67	0	20.36	9.70	17.25	0.0466666666666667	0.283333333333333	0.0966666666666667	0.6	2.58	15.77
G10090_26742	227102	Ormdl1	4.76	4.95	5.66	8.01	6.33	6.12	9.45	9.52	11.26	17.21	13.70	12.74	163.00	169.00	198.00	283.00	222.00	218.00	5.12333333333333	6.82	10.0766666666667	14.55	176.666666666667	241
G10090_11070	73835	Ifitm5	5.74	9.92	8.53	2.06	1.69	2.49	11.39	19.09	16.99	4.42	3.65	5.19	73.00	126.00	111.00	27.00	22.00	33.00	8.06333333333333	2.08	15.8233333333333	4.42	103.333333333333	27.3333333333333
G10090_17902	234677	Ces4a	0.02	0.04	0	0	0	0.02	0.04	0.08	0	0	0	0.04	1.00	2.00	0	0	0	1.00	0.02	0.00666666666666667	0.04	0.0133333333333333	1	0.333333333333333
G10090_6351	270192	Rab6b	12.63	4.62	4.09	23.57	24.19	27.24	25.06	8.89	8.15	50.63	52.39	56.69	857.10	345.72	284.07	1766.10	1924.00	2099.53	7.11333333333333	25	14.0333333333333	53.2366666666667	495.63	1929.87666666667
G10090_4507	100043381	Gm14308	0.62	0.16	1.12	1.44	2.45	1.89	1.24	0.32	2.23	3.10	5.31	3.92	64.44	18.05	120.66	152.56	257.92	213.98	0.633333333333333	1.92666666666667	1.26333333333333	4.11	67.7166666666667	208.153333333333
G10090_10184	623661	Lipt1	2.44	2.77	2.28	2.00	2.07	1.83	4.84	5.33	4.55	4.30	4.48	3.81	201.06	217.21	181.94	156.66	162.37	151.47	2.49666666666667	1.96666666666667	4.90666666666667	4.19666666666667	200.07	156.833333333333
G10090_13040	105638	Dph3	11.92	13.00	15.61	10.68	9.81	11.40	23.66	25.02	31.08	22.93	21.25	23.73	627.00	690.00	800.00	577.00	565.00	642.00	13.51	10.63	26.5866666666667	22.6366666666667	705.666666666667	594.666666666667
G10090_3463	319636	Fsd1l	2.29	1.60	1.18	2.53	2.42	2.64	4.55	3.07	2.36	5.42	5.25	5.50	313.73	222.04	169.16	357.68	345.00	376.78	1.69	2.53	3.32666666666667	5.39	234.976666666667	359.82
G10090_9467	106947	Slc39a3	8.90	6.28	9.25	11.59	10.64	10.64	17.67	12.07	18.42	24.90	23.05	22.13	625.01	439.00	663.68	839.00	768.00	772.00	8.14333333333333	10.9566666666667	16.0533333333333	23.36	575.896666666667	793
G10090_19024	69094	Tmem160	32.80	23.92	30.06	32.31	32.69	31.97	65.08	46.03	59.85	69.39	70.80	66.52	479.00	349.00	449.00	488.00	489.00	488.00	28.9266666666667	32.3233333333333	56.9866666666667	68.9033333333333	425.666666666667	488.333333333333
G10090_18997	17130	Smad6	114.61	23.36	45.60	86.81	99.66	90.72	227.42	44.96	90.78	186.47	215.83	188.79	6210.00	1276.00	2524.00	4853.00	5557.00	5109.00	61.19	92.3966666666667	121.053333333333	197.03	3336.66666666667	5173
G10090_13749	54188	Cpsf4	13.88	14.17	15.56	12.72	11.78	11.09	27.55	27.26	30.98	27.32	25.51	23.07	450.00	452.00	511.00	422.00	390.00	370.00	14.5366666666667	11.8633333333333	28.5966666666667	25.3	471	394
G10090_19624	17750	Mt2	1185.65	4323.13	4239.33	29.59	70.10	35.34	2352.64	8318.69	8439.46	63.57	151.82	73.55	11449.00	41672.00	41859.00	295.00	694.00	355.00	3249.37	45.01	6370.26333333333	96.3133333333333	31660	448
G10090_28025	105590	Zfp957	0.16	0.06	0.06	0.08	0.02	0.08	0.31	0.11	0.12	0.16	0.04	0.16	7.99	3.01	3.04	4.03	1.01	4.04	0.0933333333333333	0.06	0.18	0.12	4.68	3.02666666666667
G10090_12376	23955	Nek4	2.99	2.84	2.51	3.30	3.13	3.28	5.93	5.46	5.00	7.10	6.77	6.84	241.57	224.83	207.11	271.98	255.99	275.38	2.78	3.23666666666667	5.46333333333333	6.90333333333333	224.503333333333	267.783333333333
G10090_2403	211401	Mtss1	11.60	7.73	7.22	19.99	16.30	15.84	23.01	14.88	14.37	42.93	35.30	32.97	1057.00	705.55	680.88	1872.00	1524.00	1490.01	8.85	17.3766666666667	17.42	37.0666666666667	814.476666666667	1628.67
G10090_1645	71864	Fam217a	0.14	0.11	0.07	0.14	0.11	0.16	0.28	0.22	0.14	0.29	0.25	0.33	6.00	5.00	3.00	6.00	5.00	7.00	0.106666666666667	0.136666666666667	0.213333333333333	0.29	4.66666666666667	6
G10090_5407	68927	Ptcd2	7.14	7.05	8.43	11.07	9.61	10.74	14.16	13.57	16.79	23.79	20.80	22.35	221.00	218.00	267.00	354.00	305.00	346.00	7.54	10.4733333333333	14.84	22.3133333333333	235.333333333333	335
G10090_5441	110521	Hivep1	13.27	13.48	11.52	12.26	13.09	12.96	26.33	25.93	22.94	26.33	28.35	26.98	2188.00	2209.00	1945.00	2089.00	2209.00	2213.00	12.7566666666667	12.77	25.0666666666667	27.22	2114	2170.33333333333
G10090_8623	110880	Scn4a	0.11	0.17	0.08	0.42	0.30	0.31	0.23	0.32	0.15	0.91	0.65	0.65	15.65	24.49	12.09	66.24	45.50	46.43	0.12	0.343333333333333	0.233333333333333	0.736666666666667	17.41	52.7233333333333
G10090_10703	16646	Kpna1	13.37	17.48	16.80	13.48	14.55	14.24	26.52	33.63	33.44	28.95	31.51	29.63	1309.00	1708.00	1653.00	1295.00	1435.00	1416.00	15.8833333333333	14.09	31.1966666666667	30.03	1556.66666666667	1382
G10090_7002	66867	Hmg20a	12.17	7.85	8.30	16.12	14.94	16.65	24.15	15.10	16.52	34.64	32.36	34.66	862.00	555.00	601.00	1179.00	1085.00	1227.00	9.44	15.9033333333333	18.59	33.8866666666667	672.666666666667	1163.66666666667
G10090_31407	18408	Slc25a15	2.02	1.98	2.50	2.58	2.41	2.56	4.01	3.81	4.98	5.55	5.21	5.33	131.00	129.00	166.00	173.00	160.00	174.00	2.16666666666667	2.51666666666667	4.26666666666667	5.36333333333333	142	169
G10090_31020	94284	Ugt1a6a	8.48	5.02	2.53	6.91	7.05	7.48	16.82	9.66	5.03	14.85	15.28	15.56	525.31	310.52	160.06	442.06	448.13	481.87	5.34333333333333	7.14666666666667	10.5033333333333	15.23	331.963333333333	457.353333333333
G10090_19742	66381	Rnf113a2	11.33	8.54	10.11	8.64	8.89	7.63	22.48	16.44	20.14	18.57	19.26	15.87	287.00	216.00	262.00	226.00	231.00	201.00	9.99333333333333	8.38666666666667	19.6866666666667	17.9	255	219.333333333333
G10090_4745	268491	Meioc	0.15	0.09	0.07	0.09	0.14	0.08	0.30	0.18	0.14	0.18	0.30	0.18	13.00	8.00	5.00	6.00	9.00	7.00	0.103333333333333	0.103333333333333	0.206666666666667	0.22	8.66666666666667	7.33333333333333
G10090_1596	67914	Coq9	13.70	8.71	10.50	13.06	12.96	13.45	27.18	16.77	20.90	28.04	28.06	27.98	430.00	273.00	337.00	423.00	417.00	439.00	10.97	13.1566666666667	21.6166666666667	28.0266666666667	346.666666666667	426.333333333333
G10090_21884	30791	Slc39a1	66.66	90.24	93.36	45.82	44.55	47.55	132.27	173.64	185.85	98.42	96.47	98.95	2913.66	3937.59	4174.55	2068.00	1997.00	2162.00	83.42	45.9733333333333	163.92	97.9466666666667	3675.26666666667	2075.66666666667
G10090_29106	230967	Cep104	9.89	8.37	8.75	12.70	12.06	12.71	19.62	16.11	17.42	27.29	26.13	26.46	910.00	806.00	849.00	1219.00	1176.00	1247.00	9.00333333333333	12.49	17.7166666666667	26.6266666666667	855	1214
G10090_3913	236899	Pcyt1b	0.97	0.66	0.25	0.53	0.40	0.53	1.93	1.26	0.49	1.14	0.86	1.10	87.05	60.16	23.10	50.49	37.20	50.47	0.626666666666667	0.486666666666667	1.22666666666667	1.03333333333333	56.77	46.0533333333333
G10090_2855	12747	Clk1	82.90	125.01	102.95	92.50	123.67	101.48	164.49	240.55	204.96	198.70	267.85	211.20	2812.00	4233.00	3571.00	3239.00	4301.00	3581.00	103.62	105.883333333333	203.333333333333	225.916666666667	3538.66666666667	3707
G10090_16205	242341	Atp6v0d2	14.11	14.48	16.10	16.12	14.64	14.37	27.99	27.87	32.05	34.63	31.71	29.91	684.66	706.00	792.00	804.00	731.01	714.00	14.8966666666667	15.0433333333333	29.3033333333333	32.0833333333333	727.553333333333	749.67
G10090_4584	208194	Exog	1.13	1.34	1.79	2.39	2.03	2.08	2.24	2.58	3.55	5.13	4.39	4.32	81.00	85.00	131.00	177.00	149.00	146.00	1.42	2.16666666666667	2.79	4.61333333333333	99	157.333333333333
G10090_9100	56790	Supt20	25.22	20.33	20.10	27.50	27.79	26.98	50.05	39.12	40.01	59.07	60.19	56.15	1370.21	1115.06	1120.41	1563.34	1552.67	1532.00	21.8833333333333	27.4233333333333	43.06	58.47	1201.89333333333	1549.33666666667
G10090_50115	408066	Cspg4b	1.21	1.10	0.55	2.28	2.13	1.89	2.40	2.12	1.09	4.89	4.62	3.92	188.00	172.44	88.00	369.00	342.00	309.00	0.953333333333333	2.1	1.87	4.47666666666667	149.48	340
G10090_6947	74499	Sost	0	0.03	0.03	0.05	0.14	0.08	0	0.05	0.05	0.12	0.29	0.16	0	1.00	1.00	2.00	5.00	3.00	0.02	0.09	0.0333333333333333	0.19	0.666666666666667	3.33333333333333
G10090_520	14527	Gcgr	0.22	0.09	0.05	0.08	0.08	0.04	0.44	0.16	0.11	0.17	0.18	0.09	8.00	3.00	2.00	3.00	3.00	1.00	0.12	0.0666666666666667	0.236666666666667	0.146666666666667	4.33333333333333	2.33333333333333
G10090_10225	108100	Baiap2	51.82	23.53	25.29	37.28	39.08	38.06	102.83	45.29	50.34	80.08	84.63	79.21	3269.00	1413.00	1528.00	2519.00	2583.00	2506.00	33.5466666666667	38.14	66.1533333333333	81.3066666666667	2070	2536
G10090_31944	75612	Gns	72.18	74.79	65.40	65.78	62.55	62.81	143.23	143.92	130.19	141.30	135.47	130.72	5241.00	5425.00	4859.00	4934.00	4656.00	4743.00	70.79	63.7133333333333	139.113333333333	135.83	5175	4777.66666666667
G10090_13443	65106	Arl6ip5	65.04	65.44	74.63	70.89	70.55	70.00	129.06	125.92	148.57	152.28	152.78	145.67	1598.00	1605.00	1875.00	1798.00	1777.00	1789.00	68.37	70.48	134.516666666667	150.243333333333	1692.66666666667	1788
G10090_19219	69772	Bdh2	0.65	0.15	0.10	1.26	0.54	0.31	1.29	0.29	0.19	2.71	1.16	0.65	13.00	3.00	2.00	26.00	11.00	7.00	0.3	0.703333333333333	0.59	1.50666666666667	6	14.6666666666667
G10090_25316	78306	Tsga10ip	0.03	0	0.03	0	0	0.03	0.06	0	0.06	0	0	0.06	1.00	0	1.00	0	0	1.00	0.02	0.01	0.04	0.02	0.666666666666667	0.333333333333333
G10090_7454	16524	Kcnj9	0.01	0.06	0	0	0.01	0.04	0.03	0.11	0	0	0.03	0.08	1.00	4.00	0	0	1.00	3.00	0.0233333333333333	0.0166666666666667	0.0466666666666667	0.0366666666666667	1.66666666666667	1.33333333333333
G10090_10952	210027	Slc35f3	0.64	0.27	0.12	0.72	0.74	0.96	1.28	0.53	0.24	1.54	1.60	2.01	41.66	17.55	7.32	51.17	45.20	60.38	0.343333333333333	0.806666666666667	0.683333333333333	1.71666666666667	22.1766666666667	52.25
G10090_33965	12613	Cel	0.05	0.03	0	0	0	0	0.10	0.05	0	0	0	0	2.00	1.00	0	0	0	0	0.0266666666666667	0	0.05	0	1	0
G10090_23501	622117	Triml2	0	0	0	0	0.06	0	0	0	0	0	0.13	0	0	0	0	0	1.00	0	0	0.02	0	0.0433333333333333	0	0.333333333333333
G10090_27084	100859931	Gm20604	2.19	1.94	2.75	1.61	3.54	2.68	4.35	3.73	5.48	3.46	7.67	5.58	158.13	139.67	202.86	119.98	261.84	201.11	2.29333333333333	2.61	4.52	5.57	166.886666666667	194.31
G10090_29302	11946	Atp5a1	146.43	153.66	162.57	156.82	140.25	149.79	290.56	295.68	323.65	336.84	303.74	311.73	6646.00	6962.00	7545.00	7347.00	6526.00	7072.00	154.22	148.953333333333	303.296666666667	317.436666666667	7051	6981.66666666667
G10090_508	69597	Afg3l2	12.93	13.58	16.99	14.87	12.75	12.54	25.65	26.14	33.82	31.94	27.62	26.10	770.00	803.00	1026.00	931.00	792.00	794.00	14.5	13.3866666666667	28.5366666666667	28.5533333333333	866.333333333333	839
G10090_322	29809	Rabgap1l	17.86	19.46	10.61	23.17	24.72	26.22	35.44	37.44	21.12	49.76	53.55	54.57	2272.97	2567.53	1446.52	2876.07	3033.83	3342.39	15.9766666666667	24.7033333333333	31.3333333333333	52.6266666666667	2095.67333333333	3084.09666666667
G10090_3918	68073	Atpsckmt	1.97	1.75	3.22	6.58	5.59	5.38	3.92	3.37	6.42	14.13	12.11	11.19	44.00	41.00	76.00	163.00	137.00	132.00	2.31333333333333	5.85	4.57	12.4766666666667	53.6666666666667	144
G10090_9971	117147	Acsm1	1.25	2.36	2.18	2.55	2.64	3.39	2.48	4.55	4.34	5.47	5.73	7.05	47.00	90.00	85.00	100.00	103.00	134.00	1.93	2.86	3.79	6.08333333333333	74	112.333333333333
G10090_5837	14601	Ghrh	0.38	0.35	0.28	0.31	0.27	0.27	0.76	0.68	0.55	0.67	0.59	0.57	18.37	16.93	13.71	15.46	13.43	13.68	0.336666666666667	0.283333333333333	0.663333333333333	0.61	16.3366666666667	14.19
G10090_3512	66648	Tpgs2	2.66	1.62	2.46	5.75	5.15	5.17	5.28	3.11	4.90	12.34	11.14	10.76	185.74	115.74	179.70	430.10	379.93	379.96	2.24666666666667	5.35666666666667	4.43	11.4133333333333	160.393333333333	396.663333333333
G10090_654	66597	Trim13	6.67	8.30	7.37	6.71	6.70	5.46	13.24	15.97	14.67	14.41	14.51	11.36	221.76	272.40	249.60	314.98	325.15	255.87	7.44666666666667	6.29	14.6266666666667	13.4266666666667	247.92	298.666666666667
G10090_32361	11605	Gla	4.55	6.43	6.05	4.30	3.84	4.33	9.03	12.37	12.05	9.25	8.32	9.02	258.43	364.67	351.61	252.47	223.65	256.13	5.67666666666667	4.15666666666667	11.15	8.86333333333333	324.903333333333	244.083333333333
G10090_12182	67897	Rnmt	4.59	6.22	6.64	4.15	3.97	3.64	9.10	11.97	13.21	8.92	8.60	7.58	440.56	607.85	647.66	414.42	396.19	368.20	5.81666666666667	3.92	11.4266666666667	8.36666666666667	565.356666666667	392.936666666667
G10090_4569	78689	Naa35	11.11	10.98	11.57	12.10	13.36	13.21	22.04	21.13	23.03	25.99	28.93	27.50	550.00	531.00	573.00	600.00	670.00	671.00	11.22	12.89	22.0666666666667	27.4733333333333	551.333333333333	647
G10090_8577	78217	Tmem210	0	0	0	0	0.11	0.22	0	0	0	0	0.24	0.45	0	0	0	0	1.00	2.00	0	0.11	0	0.23	0	1
G10090_1792	227674	Ddx31	1.69	2.21	2.88	2.96	2.65	2.91	3.35	4.26	5.72	6.36	5.75	6.05	102.00	134.00	183.00	185.00	165.00	185.00	2.26	2.84	4.44333333333333	6.05333333333333	139.666666666667	178.333333333333
G10090_2396	269061	Cpsf7	35.12	36.63	35.20	27.67	29.12	28.74	69.68	70.49	70.08	59.43	63.06	59.81	2362.00	2459.00	2423.00	1928.00	2007.00	2023.00	35.65	28.51	70.0833333333333	60.7666666666667	2414.66666666667	1986
G10090_11573	13510	Dsg1a	0	0	0.01	0	0.01	0.01	0	0	0.02	0	0.03	0.03	0	0	1.00	0	1.00	1.00	0.00333333333333333	0.00666666666666667	0.00666666666666667	0.02	0.333333333333333	0.666666666666667
G10090_23839	15223	Foxj1	34.65	26.27	18.12	23.03	20.97	27.78	68.76	50.55	36.06	49.48	45.41	57.80	1693.00	1280.00	900.00	1148.00	1043.00	1400.00	26.3466666666667	23.9266666666667	51.79	50.8966666666667	1291	1197
G10090_8026	15374	Jpt1	30.60	40.08	46.06	35.91	36.54	35.11	60.72	77.12	91.69	77.13	79.13	73.06	781.00	1021.00	1202.00	946.00	956.00	932.00	38.9133333333333	35.8533333333333	76.51	76.44	1001.33333333333	944.666666666667
G10090_49316	115488764	Gm49894	0.07	0.11	0.05	0.85	0.48	0.63	0.14	0.22	0.09	1.83	1.05	1.31	3.24	5.27	2.13	40.51	22.87	30.15	0.0766666666666667	0.653333333333333	0.15	1.39666666666667	3.54666666666667	31.1766666666667
G10090_6014	59013	Hnrnph1	101.51	111.43	103.90	140.79	149.40	145.00	201.41	214.41	206.84	302.43	323.55	301.75	3863.03	4210.07	4082.56	5372.04	5756.05	5754.04	105.613333333333	145.063333333333	207.553333333333	309.243333333333	4051.88666666667	5627.37666666667
G10090_26520	106143	Cggbp1	25.66	27.87	28.09	31.77	31.04	31.55	50.92	53.62	55.92	68.25	67.22	65.66	2128.00	2307.00	2382.00	2720.00	2639.00	2722.00	27.2066666666667	31.4533333333333	53.4866666666667	67.0433333333333	2272.33333333333	2693.66666666667
G10090_17848	67226	Tmem19	9.43	8.72	10.98	8.97	8.29	8.97	18.71	16.77	21.87	19.27	17.95	18.67	525.00	484.00	627.00	518.00	477.00	524.00	9.71	8.74333333333333	19.1166666666667	18.63	545.333333333333	506.333333333333
G10090_16251	68047	Mpnd	14.62	11.05	10.41	21.03	21.08	23.80	29.01	21.26	20.73	45.17	45.65	49.53	460.00	347.00	335.00	683.00	680.00	779.00	12.0266666666667	21.97	23.6666666666667	46.7833333333333	380.666666666667	714
G10090_24631	17292	Mesp1	2.45	2.40	1.45	2.47	2.54	2.26	4.86	4.63	2.88	5.31	5.50	4.70	48.00	47.00	29.00	50.00	51.00	46.00	2.1	2.42333333333333	4.12333333333333	5.17	41.3333333333333	49
G10090_20435	269774	Aak1	2.01	1.65	1.32	2.63	2.65	2.11	3.99	3.18	2.62	5.65	5.74	4.39	331.19	277.88	225.08	460.99	461.20	357.84	1.66	2.46333333333333	3.26333333333333	5.26	278.05	426.676666666667
G10090_28565	67922	Fam32a	265.65	488.64	380.54	78.90	91.58	84.94	527.11	940.25	757.57	169.49	198.33	176.77	15765.34	28948.27	23093.37	4833.84	5571.90	5243.99	378.276666666667	85.14	741.643333333333	181.53	22602.3266666667	5216.57666666667
G10090_11234	213393	Depp1	150.63	76.34	49.98	41.47	48.84	43.44	298.89	146.90	99.51	89.08	105.78	90.41	3637.00	1840.28	1234.00	1033.00	1209.00	1091.00	92.3166666666667	44.5833333333333	181.766666666667	95.09	2237.09333333333	1111
G10090_32472	22652	Mkrn3	0.27	0.25	0.31	0.38	0.35	0.38	0.54	0.48	0.61	0.83	0.75	0.79	13.00	12.00	15.00	19.00	17.00	19.00	0.276666666666667	0.37	0.543333333333333	0.79	13.3333333333333	18.3333333333333
G10090_23374	13867	Erbb3	23.93	15.00	13.95	9.24	12.03	11.09	47.49	28.87	27.76	19.85	26.06	23.07	2712.00	1697.00	1616.00	1081.00	1398.00	1307.00	17.6266666666667	10.7866666666667	34.7066666666667	22.9933333333333	2008.33333333333	1262
G10090_6545	26412	Map4k2	31.19	13.01	14.71	38.19	38.10	37.28	61.88	25.03	29.29	82.03	82.51	77.59	2679.00	1121.00	1300.00	3406.00	3378.00	3351.00	19.6366666666667	37.8566666666667	38.7333333333333	80.71	1700	3378.33333333333
G10090_4301	70266	Kyat1	10.67	7.56	5.99	9.59	9.68	9.81	21.18	14.56	11.92	20.61	20.96	20.41	372.00	258.00	210.00	338.00	332.00	344.00	8.07333333333333	9.69333333333333	15.8866666666667	20.66	280	338
G10090_8888	20429	Shox2	0.05	0.01	0	0.10	0.01	0.04	0.10	0.02	0	0.22	0.03	0.08	2.02	1.01	0	5.00	1.29	2.18	0.02	0.05	0.04	0.11	1.01	2.82333333333333
G10090_7637	74025	Nphp3	3.93	2.08	1.80	2.04	2.12	2.02	7.79	4.01	3.58	4.39	4.59	4.21	428.00	224.00	202.51	230.02	242.00	231.96	2.60333333333333	2.06	5.12666666666667	4.39666666666667	284.836666666667	234.66
G10090_20481	238564	Mylk4	0.14	0.18	0.08	0.58	0.23	0.30	0.28	0.34	0.15	1.25	0.49	0.63	17.43	19.25	8.96	63.95	29.28	39.39	0.133333333333333	0.37	0.256666666666667	0.79	15.2133333333333	44.2066666666667
G10090_880	68981	Snrpa1	16.66	19.53	25.44	17.07	16.76	17.52	33.05	37.58	50.64	36.66	36.29	36.47	381.00	446.00	595.00	403.00	393.00	417.00	20.5433333333333	17.1166666666667	40.4233333333333	36.4733333333333	474	404.333333333333
G10090_18156	65020	Zfp110	14.16	15.58	13.57	14.12	15.33	13.60	28.10	29.99	27.01	30.34	33.20	28.30	962.42	1056.02	940.75	986.69	1063.71	957.65	14.4366666666667	14.35	28.3666666666667	30.6133333333333	986.396666666667	1002.68333333333
G10090_11840	22762	Zfpm2	1.08	0.27	0.27	1.18	1.38	1.35	2.14	0.51	0.54	2.54	2.98	2.80	100.00	25.00	25.00	114.00	132.00	130.00	0.54	1.30333333333333	1.06333333333333	2.77333333333333	50	125.333333333333
G10090_1612	213084	Cdkl3	1.62	1.05	1.31	1.55	1.46	1.53	3.22	2.02	2.60	3.32	3.16	3.17	124.06	85.82	91.59	109.02	102.44	107.01	1.32666666666667	1.51333333333333	2.61333333333333	3.21666666666667	100.49	106.156666666667
G10090_26968	76237	6430628N08Rik	0	0	0	0.03	0	0	0	0	0	0.07	0	0	0	0	0	1.00	0	0	0	0.01	0	0.0233333333333333	0	0.333333333333333
G10090_9445	13012	Cst8	7.12	2.71	0.92	6.88	5.40	5.53	14.13	5.22	1.84	14.78	11.70	11.51	89.00	34.00	12.00	89.00	69.00	72.00	3.58333333333333	5.93666666666667	7.06333333333333	12.6633333333333	45	76.6666666666667
G10090_23220	17224	Mcpt1	0	0	0	0.05	0.10	0.05	0	0	0	0.11	0.23	0.11	0	0	0	1.00	2.00	1.00	0	0.0666666666666667	0	0.15	0	1.33333333333333
G10090_25265	106957	Slc39a6	7.57	9.13	9.98	12.41	13.29	12.52	15.03	17.56	19.87	26.65	28.79	26.06	553.00	665.00	745.00	935.00	995.00	951.00	8.89333333333333	12.74	17.4866666666667	27.1666666666667	654.333333333333	960.333333333333
G10090_26980	229504	Isg20l2	10.38	13.40	14.93	10.71	11.51	10.05	20.60	25.78	29.73	23.00	24.92	20.92	562.43	724.39	827.07	598.81	638.93	566.49	12.9033333333333	10.7566666666667	25.37	22.9466666666667	704.63	601.41
G10090_12322	68539	Tmem109	64.06	39.30	36.26	90.72	91.27	95.78	127.11	75.63	72.19	194.86	197.67	199.32	2305.00	1412.00	1331.00	3363.00	3367.00	3583.00	46.54	92.59	91.6433333333333	197.283333333333	1682.66666666667	3437.66666666667
G10090_10841	18719	Pip5k1b	13.08	13.35	9.68	8.83	9.31	9.37	25.95	25.69	19.27	18.96	20.16	19.50	629.14	640.64	475.76	438.11	458.86	468.45	12.0366666666667	9.17	23.6366666666667	19.54	581.846666666667	455.14
G10090_6040	70804	Pgrmc2	30.67	21.98	20.38	21.67	23.74	23.84	60.86	42.29	40.57	46.54	51.41	49.61	1728.00	1236.00	1174.00	1260.00	1371.00	1397.00	24.3433333333333	23.0833333333333	47.9066666666667	49.1866666666667	1379.33333333333	1342.66666666667
G10090_9350	26918	Ern2	0	0.02	0	0.02	0.02	0.02	0	0.04	0	0.05	0.05	0.05	0	1.00	0	1.00	1.00	1.00	0.00666666666666667	0.02	0.0133333333333333	0.05	0.333333333333333	1
G10090_25734	67405	Nts	0.09	0.29	0.50	0.09	0.19	0.18	0.18	0.55	0.99	0.20	0.40	0.37	2.00	6.00	11.00	2.00	4.00	4.00	0.293333333333333	0.153333333333333	0.573333333333333	0.323333333333333	6.33333333333333	3.33333333333333
G10090_980	319942	A530016L24Rik	0	0	0	0.04	0	0	0	0	0	0.09	0	0	0	0	0	2.00	0	0	0	0.0133333333333333	0	0.03	0	0.666666666666667
G10090_20924	70466	Ckap2l	0.82	3.25	2.46	2.06	2.03	2.06	1.62	6.26	4.90	4.42	4.40	4.28	48.00	189.00	148.00	125.00	120.00	124.00	2.17666666666667	2.05	4.26	4.36666666666667	128.333333333333	123
G10090_4685	14710	Gngt2	46.29	68.63	48.75	72.63	65.39	69.95	91.85	132.06	97.04	156.01	141.62	145.57	453.50	719.98	531.70	787.08	697.10	754.95	54.5566666666667	69.3233333333333	106.983333333333	147.733333333333	568.393333333333	746.376666666667
G10090_27141	108900	Fam72a	0.69	1.03	1.31	1.33	1.15	1.01	1.37	1.98	2.61	2.85	2.50	2.10	19.10	27.04	35.06	44.59	36.27	31.11	1.01	1.16333333333333	1.98666666666667	2.48333333333333	27.0666666666667	37.3233333333333
G10090_23782	83433	Trem2	3.88	2.42	2.35	2.30	2.20	2.09	7.70	4.66	4.68	4.94	4.77	4.34	77.00	48.00	48.00	48.00	45.00	44.00	2.88333333333333	2.19666666666667	5.68	4.68333333333333	57.6666666666667	45.6666666666667
G10090_13471	93713	Pcdhga5	1.48	2.17	2.08	3.57	3.92	3.43	2.95	4.17	4.14	7.67	8.49	7.14	130.56	190.29	186.96	324.20	353.45	313.85	1.91	3.64	3.75333333333333	7.76666666666667	169.27	330.5
G10090_1761	170719	Oxr1	24.49	21.20	18.64	36.18	34.29	36.39	48.59	40.80	37.11	77.71	74.26	75.74	1753.00	1438.00	1330.00	2299.00	2165.00	2362.00	21.4433333333333	35.62	42.1666666666667	75.9033333333333	1507	2275.33333333333
G10090_31177	12854	Cort	0.19	0.20	0	0	0	0	0.39	0.38	0	0	0	0	2.00	2.00	0	0	0	0	0.13	0	0.256666666666667	0	1.33333333333333	0
G10090_16547	241062	Pgap1	0.64	0.31	0.40	1.49	1.36	1.25	1.27	0.60	0.81	3.20	2.95	2.59	128.00	62.00	83.00	308.00	280.00	260.00	0.45	1.36666666666667	0.893333333333333	2.91333333333333	91	282.666666666667
G10090_14038	666808	Gm10410	0.12	0	0.18	0	0.07	0.06	0.25	0	0.37	0	0.15	0.12	2.81	0	4.95	0	1.91	1.44	0.1	0.0433333333333333	0.206666666666667	0.09	2.58666666666667	1.11666666666667
G10090_658	68743	Anln	1.48	1.90	1.92	1.96	2.09	1.53	2.94	3.66	3.83	4.22	4.54	3.18	114.00	148.06	147.45	158.29	156.61	124.00	1.76666666666667	1.86	3.47666666666667	3.98	136.503333333333	146.3
G10090_11111	14219	Ccn2	33.08	21.43	27.79	75.75	83.26	69.79	65.63	41.23	55.32	162.72	180.31	145.24	1483.00	959.00	1274.00	3506.00	3827.00	3255.00	27.4333333333333	76.2666666666667	54.06	162.756666666667	1238.66666666667	3529.33333333333
G10090_17669	66809	Krt20	0.03	0.03	0	0.05	0.05	0	0.05	0.05	0	0.12	0.12	0	1.00	1.00	0	2.00	2.00	0	0.02	0.0333333333333333	0.0333333333333333	0.08	0.666666666666667	1.33333333333333
G10090_2554	74246	Gale	5.04	3.78	5.41	5.61	4.30	4.89	9.99	7.28	10.77	12.05	9.32	10.18	137.00	102.00	152.00	158.00	121.00	137.00	4.74333333333333	4.93333333333333	9.34666666666667	10.5166666666667	130.333333333333	138.666666666667
G10090_9392	75338	Ccdc83	0.39	0.23	0.15	0.11	0.38	0.19	0.77	0.45	0.30	0.24	0.82	0.39	11.00	7.00	4.00	3.00	10.00	6.00	0.256666666666667	0.226666666666667	0.506666666666667	0.483333333333333	7.33333333333333	6.33333333333333
G10090_14991	74196	Ttc27	2.48	2.05	2.85	4.38	3.57	3.67	4.93	3.94	5.68	9.41	7.72	7.64	105.00	93.00	128.00	224.00	184.00	178.00	2.46	3.87333333333333	4.85	8.25666666666667	108.666666666667	195.333333333333
G10090_3190	101055758	Gm7592	0.06	0.34	0.32	0.83	0.59	0.63	0.13	0.65	0.63	1.79	1.28	1.30	2.84	14.73	14.32	40.28	29.98	31.79	0.24	0.683333333333333	0.47	1.45666666666667	10.63	34.0166666666667
G10090_23700	239985	Arid1b	13.96	8.71	8.41	13.26	13.61	13.00	27.71	16.75	16.74	28.48	29.47	27.05	2030.10	1264.27	1238.02	2008.36	2030.12	1977.40	10.36	13.29	20.4	28.3333333333333	1510.79666666667	2005.29333333333
G10090_18582	69216	Svbp	12.17	15.88	18.98	16.10	14.38	16.92	24.15	30.57	37.79	34.58	31.15	35.22	158.00	207.00	253.00	217.00	191.00	228.00	15.6766666666667	15.8	30.8366666666667	33.65	206	212
G10090_26248	217517	Stxbp6	8.92	3.10	2.73	10.94	11.13	11.29	17.70	5.96	5.44	23.50	24.11	23.49	729.81	248.40	229.43	923.25	930.78	952.48	4.91666666666667	11.12	9.7	23.7	402.546666666667	935.503333333333
G10090_24863	13819	Epas1	822.20	370.43	407.28	736.97	720.58	783.20	1631.46	712.78	810.80	1583.03	1560.60	1629.93	83039.51	37341.69	42062.89	76818.90	74616.54	82287.91	533.303333333333	746.916666666667	1051.68	1591.18666666667	54148.03	77907.7833333333
G10090_6661	22223	Uchl1	24.39	18.44	9.73	2.64	3.54	2.71	48.39	35.49	19.36	5.67	7.68	5.64	510.00	385.00	208.00	57.00	76.00	59.00	17.52	2.96333333333333	34.4133333333333	6.33	367.666666666667	64
G10090_22449	230649	Atpaf1	7.54	6.91	6.62	9.71	9.14	8.47	14.97	13.29	13.18	20.85	19.79	17.63	247.00	225.00	221.00	326.00	307.00	288.00	7.02333333333333	9.10666666666667	13.8133333333333	19.4233333333333	231	307
G10090_31517	234686	Fhod1	24.55	16.03	14.76	31.58	33.56	30.66	48.72	30.85	29.39	67.84	72.69	63.82	1825.93	1191.49	1121.15	2421.85	2559.03	2369.50	18.4466666666667	31.9333333333333	36.32	68.1166666666667	1379.52333333333	2450.12666666667
G10090_13846	17232	Mcpt9	0	0	0.08	0	0	0.04	0	0	0.16	0	0	0.09	0	0	3.00	0	0	1.71	0.0266666666666667	0.0133333333333333	0.0533333333333333	0.03	1	0.57
G10090_982	16588	Kin	10.53	14.13	13.91	10.88	10.73	11.02	20.89	27.20	27.70	23.38	23.24	22.93	267.00	358.00	361.00	285.00	279.00	291.00	12.8566666666667	10.8766666666667	25.2633333333333	23.1833333333333	328.666666666667	285
G10090_16113	328795	Ubash3a	0.25	0.54	0.49	0.89	0.49	0.68	0.50	1.05	0.97	1.92	1.07	1.41	14.00	30.00	27.00	51.00	28.00	39.00	0.426666666666667	0.686666666666667	0.84	1.46666666666667	23.6666666666667	39.3333333333333
G10090_6096	108687	Edem2	24.80	22.53	30.27	23.79	21.27	24.48	49.22	43.36	60.26	51.11	46.06	50.95	867.00	780.00	1061.00	843.00	758.00	892.00	25.8666666666667	23.18	50.9466666666667	49.3733333333333	902.666666666667	831
G10090_9226	20873	Plk4	1.58	2.89	3.02	2.24	2.22	2.35	3.13	5.55	6.02	4.82	4.80	4.89	105.00	192.00	206.00	153.00	150.00	160.00	2.49666666666667	2.27	4.9	4.83666666666667	167.666666666667	154.333333333333
G10090_28710	386753	Dbpht2	0.02	0.04	0.02	0.03	0.05	0	0.04	0.07	0.04	0.07	0.10	0	1.10	2.17	1.02	1.75	2.73	0	0.0266666666666667	0.0266666666666667	0.05	0.0566666666666667	1.43	1.49333333333333
G10090_29683	19334	Rab22a	24.11	26.15	23.71	20.27	20.69	19.17	47.83	50.32	47.21	43.55	44.80	39.89	854.00	922.00	859.00	740.00	748.00	702.00	24.6566666666667	20.0433333333333	48.4533333333333	42.7466666666667	878.333333333333	730
G10090_7485	66494	Prelid1	133.01	143.27	200.37	127.82	110.24	122.58	263.92	275.69	398.88	274.55	238.74	255.11	2634.56	2832.91	4058.31	2613.45	2238.63	2525.86	158.883333333333	120.213333333333	312.83	256.133333333333	3175.26	2459.31333333333
G10090_3071	14028	Evx1	0	0.04	0	0	0	0	0	0.07	0	0	0	0	0	2.00	0	0	0	0	0.0133333333333333	0	0.0233333333333333	0	0.666666666666667	0
G10090_12660	76763	Mospd2	15.81	10.51	12.69	22.51	25.53	24.72	31.37	20.23	25.27	48.35	55.30	51.45	1096.00	729.00	860.00	1650.00	1868.00	1869.00	13.0033333333333	24.2533333333333	25.6233333333333	51.7	895	1795.66666666667
G10090_1393	20776	Tmie	1.08	0.60	0.57	2.25	1.55	1.99	2.14	1.15	1.13	4.83	3.37	4.13	58.00	26.00	30.00	107.00	87.00	109.00	0.75	1.93	1.47333333333333	4.11	38	101
G10090_888	67050	Nkap	4.36	4.83	4.88	6.43	6.29	5.74	8.66	9.30	9.71	13.82	13.63	11.94	350.00	387.00	400.00	533.00	517.68	478.77	4.69	6.15333333333333	9.22333333333333	13.13	379	509.816666666667
G10090_1879	27355	Pald1	17.12	13.79	15.36	21.60	23.91	22.13	33.98	26.54	30.57	46.41	51.78	46.05	1355.00	1089.00	1244.00	1774.00	1950.00	1817.00	15.4233333333333	22.5466666666667	30.3633333333333	48.08	1229.33333333333	1847
G10090_694	76707	Clasp1	7.34	6.29	5.85	9.18	8.97	8.71	14.56	12.11	11.65	19.71	19.43	18.13	1083.58	924.62	877.21	1388.59	1347.28	1329.35	6.49333333333333	8.95333333333333	12.7733333333333	19.09	961.803333333333	1355.07333333333
G10090_26502	208166	Gm609	0.03	0.05	0.02	0.02	0.10	0.07	0.05	0.10	0.05	0.05	0.21	0.15	1.00	2.00	1.00	1.00	4.00	3.00	0.0333333333333333	0.0633333333333333	0.0666666666666667	0.136666666666667	1.33333333333333	2.66666666666667
G10090_11447	105244829	Gm40365	1.33	1.26	1.01	1.63	2.23	1.99	2.64	2.43	2.02	3.51	4.84	4.13	73.81	70.01	57.39	93.55	127.01	114.59	1.2	1.95	2.36333333333333	4.16	67.07	111.716666666667
G10090_10091	15493	Hsd3b2	0	0.05	0	0	0.03	0.03	0	0.09	0	0	0.08	0.07	0	1.53	0	0	1.19	1.12	0.0166666666666667	0.02	0.03	0.05	0.51	0.77
G10090_12287	219024	Pip4p1	29.09	23.16	23.85	27.24	25.78	24.28	57.71	44.56	47.49	58.52	55.83	50.52	852.00	681.00	707.00	825.00	782.00	748.00	25.3666666666667	25.7666666666667	49.92	54.9566666666667	746.666666666667	785
G10090_30724	22412	Wnt9b	0.31	0.21	0.25	0.09	0.06	0.11	0.61	0.41	0.50	0.20	0.12	0.23	26.00	18.00	22.00	8.00	5.00	10.00	0.256666666666667	0.0866666666666667	0.506666666666667	0.183333333333333	22	7.66666666666667
G10090_26841	266632	Irak4	7.97	8.64	12.26	9.01	7.28	7.94	15.81	16.63	24.41	19.36	15.76	16.52	376.53	413.07	575.86	442.46	363.89	402.13	9.62333333333333	8.07666666666667	18.95	17.2133333333333	455.153333333333	402.826666666667
G10090_25220	226720	Becn2	0	0	0	0	0.03	0	0	0	0	0	0.06	0	0	0	0	0	1.00	0	0	0.01	0	0.02	0	0.333333333333333
G10090_29059	66143	Eef1e1	3.34	9.56	14.73	8.37	9.41	6.63	6.63	18.40	29.32	17.99	20.39	13.79	63.00	180.00	284.00	163.00	182.00	130.00	9.21	8.13666666666667	18.1166666666667	17.39	175.666666666667	158.333333333333
G10090_12396	69171	Cnppd1	57.07	46.56	46.13	37.92	34.85	34.46	113.24	89.59	91.83	81.46	75.48	71.71	2282.00	1821.00	1857.00	1561.00	1423.00	1434.00	49.92	35.7433333333333	98.22	76.2166666666667	1986.66666666667	1472.66666666667
G10090_4312	241547	Harbi1	2.51	2.34	2.73	3.38	3.28	3.18	4.98	4.50	5.44	7.26	7.11	6.61	234.59	200.40	226.98	252.09	265.71	257.71	2.52666666666667	3.28	4.97333333333333	6.99333333333333	220.656666666667	258.503333333333
G10090_29584	69083	Sult1c2	0.07	0	0	0.04	0.04	0.04	0.15	0	0	0.08	0.08	0.07	2.00	0	0	1.00	1.00	1.00	0.0233333333333333	0.04	0.05	0.0766666666666667	0.666666666666667	1
G10090_11590	105243944	Gm39653	0.05	0	0	0.10	0	0	0.10	0	0	0.22	0	0	1.00	0	0	2.12	0	0	0.0166666666666667	0.0333333333333333	0.0333333333333333	0.0733333333333333	0.333333333333333	0.706666666666667
G10090_1572	66394	Nosip	28.74	21.63	24.24	25.56	26.63	25.94	57.03	41.63	48.25	54.91	57.67	53.99	1052.01	795.29	907.57	952.06	983.55	981.00	24.87	26.0433333333333	48.97	55.5233333333333	918.29	972.203333333333
G10090_7498	235028	Zfp426	4.36	4.78	5.42	7.84	7.85	8.67	8.65	9.20	10.79	16.84	17.01	18.04	284.99	310.77	362.15	531.09	528.70	588.99	4.85333333333333	8.12	9.54666666666667	17.2966666666667	319.303333333333	549.593333333333
G10090_33184	239766	Rtp1	0	0.02	0	0	0	0	0	0.03	0	0	0	0	0	1.00	0	0	0	0	0.00666666666666667	0	0.01	0	0.333333333333333	0
G10090_48745	115487193	Gm51691	0.06	0.06	0.06	0.06	0.06	0.05	0.12	0.13	0.13	0.13	0.13	0.11	8.99	9.85	9.91	9.59	9.03	8.49	0.06	0.0566666666666667	0.126666666666667	0.123333333333333	9.58333333333333	9.03666666666667
G10090_20299	102635552	Gm32856	0.29	0.44	0.29	1.45	1.26	1.14	0.57	0.85	0.57	3.11	2.73	2.38	29.16	43.32	28.04	138.28	119.50	110.31	0.34	1.28333333333333	0.663333333333333	2.74	33.5066666666667	122.696666666667
G10090_18393	54678	Zfp108	0.40	0.42	0.21	0.93	1.16	1.14	0.79	0.81	0.42	1.99	2.52	2.37	19.20	20.36	10.54	46.36	57.63	57.28	0.343333333333333	1.07666666666667	0.673333333333333	2.29333333333333	16.7	53.7566666666667
G10090_15189	228368	Slc35c1	11.94	10.84	14.50	13.52	10.38	11.41	23.70	20.86	28.87	29.03	22.49	23.74	632.00	588.00	794.00	744.00	574.00	643.00	12.4266666666667	11.77	24.4766666666667	25.0866666666667	671.333333333333	653.666666666667
G10090_2496	73916	Ift57	8.41	7.77	6.93	6.60	6.31	7.36	16.69	14.95	13.79	14.17	13.67	15.31	399.00	368.00	336.00	323.00	307.00	363.00	7.70333333333333	6.75666666666667	15.1433333333333	14.3833333333333	367.666666666667	331
G10090_15397	19057	Ppp3cc	9.71	6.71	8.44	10.47	10.54	9.81	19.27	12.91	16.81	22.49	22.82	20.41	396.00	271.00	349.00	432.00	434.00	406.00	8.28666666666667	10.2733333333333	16.33	21.9066666666667	338.666666666667	424
G10090_24608	238673	Zfp367	5.59	4.59	5.15	7.76	9.38	7.96	11.09	8.84	10.26	16.67	20.30	16.57	344.00	281.00	326.00	497.00	596.00	513.00	5.11	8.36666666666667	10.0633333333333	17.8466666666667	317	535.333333333333
G10090_25643	69202	Ptms	439.21	277.92	224.61	538.39	501.79	547.54	871.52	534.78	447.14	1156.47	1086.76	1139.48	9252.00	5844.00	4838.00	11707.00	10837.00	11998.00	313.913333333333	529.24	617.813333333333	1127.57	6644.66666666667	11514
G10090_15065	12062	Bdkrb2	2.95	11.59	10.07	4.88	7.83	5.47	5.85	22.30	20.05	10.49	16.95	11.38	210.00	824.00	719.00	345.99	542.00	394.00	8.20333333333333	6.06	16.0666666666667	12.94	584.333333333333	427.33
G10090_10479	16818	Lck	2.98	4.40	4.80	15.59	12.06	11.16	5.92	8.46	9.56	33.49	26.11	23.23	111.00	172.00	194.00	627.00	482.00	455.00	4.06	12.9366666666667	7.98	27.61	159	521.333333333333
G10090_28344	12572	Cdk7	3.83	4.05	4.03	5.19	4.91	5.64	7.61	7.79	8.02	11.15	10.63	11.74	551.22	581.08	592.17	770.35	723.78	843.39	3.97	5.24666666666667	7.80666666666667	11.1733333333333	574.823333333333	779.173333333333
G10090_27067	269614	Pank4	9.63	9.38	10.32	10.80	10.35	11.72	19.11	18.05	20.55	23.19	22.42	24.40	465.00	457.00	512.00	541.00	514.00	589.00	9.77666666666667	10.9566666666667	19.2366666666667	23.3366666666667	478	548
G10090_23771	214764	Edrf1	4.35	4.78	5.36	4.74	5.48	4.84	8.63	9.20	10.67	10.19	11.87	10.08	381.00	418.00	491.00	443.00	498.00	457.00	4.83	5.02	9.5	10.7133333333333	430	466
G10090_6728	269608	Plekhg5	13.34	5.28	3.87	15.45	15.62	15.08	26.48	10.15	7.70	33.18	33.84	31.37	961.00	389.00	290.00	1161.00	1164.00	1138.00	7.49666666666667	15.3833333333333	14.7766666666667	32.7966666666667	546.666666666667	1154.33333333333
G10090_20852	544922	Zkscan4	0.39	0.37	0.26	1.23	0.81	0.58	0.77	0.71	0.51	2.63	1.76	1.21	17.70	17.01	12.10	58.08	38.19	27.73	0.34	0.873333333333333	0.663333333333333	1.86666666666667	15.6033333333333	41.3333333333333
G10090_5952	13179	Dcn	135.06	122.83	106.87	61.65	44.85	51.55	268.00	236.36	212.74	132.42	97.14	107.27	4588.00	4150.00	3698.00	2188.00	1577.00	1841.00	121.586666666667	52.6833333333333	239.033333333333	112.276666666667	4145.33333333333	1868.66666666667
G10090_6837	228026	Pdk1	7.74	5.90	4.74	6.14	6.46	6.05	15.35	11.36	9.44	13.19	13.99	12.59	607.54	440.27	362.82	563.07	564.85	593.52	6.12666666666667	6.21666666666667	12.05	13.2566666666667	470.21	573.813333333333
G10090_18419	228866	Pcif1	29.34	25.37	24.09	25.48	23.14	23.69	58.22	48.82	47.96	54.72	50.11	49.31	2120.52	2057.16	1992.65	1913.25	1728.71	1822.35	26.2666666666667	24.1033333333333	51.6666666666667	51.38	2056.77666666667	1821.43666666667
G10090_24778	69938	Scrn1	3.78	1.63	2.03	9.31	7.37	7.27	7.50	3.14	4.04	19.99	15.95	15.14	126.03	55.36	69.00	316.84	248.41	249.68	2.48	7.98333333333333	4.89333333333333	17.0266666666667	83.4633333333333	271.643333333333
G10090_17423	72022	Slc35f2	0.17	0.14	0.16	0.39	0.35	0.24	0.33	0.27	0.32	0.84	0.75	0.50	7.00	6.00	7.00	19.00	15.00	12.00	0.156666666666667	0.326666666666667	0.306666666666667	0.696666666666667	6.66666666666667	15.3333333333333
G10090_4944	15468	Prmt2	13.39	14.56	19.27	29.96	31.99	32.10	26.57	28.02	38.36	64.35	69.29	66.81	512.00	559.00	754.00	1183.00	1251.00	1276.00	15.74	31.35	30.9833333333333	66.8166666666667	608.333333333333	1236.66666666667
G10090_11929	26400	Map2k7	30.75	26.54	27.71	26.80	26.49	26.10	61.01	51.08	55.16	57.57	57.37	54.32	1999.00	1701.00	1843.00	1816.00	1779.00	1786.00	28.3333333333333	26.4633333333333	55.75	56.42	1847.66666666667	1793.66666666667
G10090_18148	228775	Trib3	3.80	4.33	5.26	2.74	2.94	2.65	7.55	8.34	10.47	5.89	6.37	5.51	145.00	165.00	205.00	108.00	115.00	105.00	4.46333333333333	2.77666666666667	8.78666666666667	5.92333333333333	171.666666666667	109.333333333333
G10090_32711	13168	Dbil5	0.50	0.30	0.39	0.19	0.10	0.29	0.99	0.58	0.78	0.42	0.21	0.60	5.00	3.00	4.00	2.00	1.00	3.00	0.396666666666667	0.193333333333333	0.783333333333333	0.41	4	2
G10090_1019	23939	Mapk7	9.26	14.87	15.32	13.49	12.82	12.86	18.38	28.61	30.49	28.98	27.77	26.76	541.00	859.00	908.00	801.00	763.00	768.00	13.15	13.0566666666667	25.8266666666667	27.8366666666667	769.333333333333	777.333333333333
G10090_4704	239188	Enox1	0.14	0.19	0.09	0.16	0.22	0.20	0.29	0.36	0.17	0.34	0.48	0.43	11.00	14.00	6.00	12.00	16.00	17.00	0.14	0.193333333333333	0.273333333333333	0.416666666666667	10.3333333333333	15
G10090_49713	115489720	Gm37116	0.45	0.05	0	0.55	1.46	0.73	0.90	0.10	0	1.19	3.16	1.51	3.00	0.35	0	3.78	9.91	5.00	0.166666666666667	0.913333333333333	0.333333333333333	1.95333333333333	1.11666666666667	6.23
G10090_26877	20818	Srprb	15.15	17.34	22.95	21.71	21.95	22.05	30.06	33.37	45.69	46.64	47.54	45.88	849.00	970.00	1315.00	1256.00	1261.00	1285.00	18.48	21.9033333333333	36.3733333333333	46.6866666666667	1044.66666666667	1267.33333333333
G10090_827	109778	Blvra	11.43	16.10	17.00	13.54	11.83	12.26	22.68	30.98	33.85	29.09	25.63	25.51	240.00	342.00	379.00	308.00	271.35	274.00	14.8433333333333	12.5433333333333	29.17	26.7433333333333	320.333333333333	284.45
G10090_21587	69528	1700030J22Rik	0.87	1.10	0.64	0.90	1.17	1.14	1.74	2.12	1.27	1.94	2.52	2.37	49.00	60.00	36.00	52.00	65.00	66.00	0.87	1.07	1.71	2.27666666666667	48.3333333333333	61
G10090_21393	68611	Mrpl28	15.92	16.20	19.05	18.72	19.20	19.23	31.58	31.18	37.93	40.22	41.59	40.01	308.00	313.00	377.00	374.00	381.00	387.00	17.0566666666667	19.05	33.5633333333333	40.6066666666667	332.666666666667	380.666666666667
G10090_6465	13482	Dpp4	13.93	8.21	5.79	33.57	31.90	32.85	27.64	15.81	11.53	72.11	69.10	68.36	1225.23	728.47	538.47	3195.28	3036.15	3195.30	9.31	32.7733333333333	18.3266666666667	69.8566666666667	830.723333333333	3142.24333333333
G10090_23627	15364	Hmga2	0.33	0.11	0.27	0.24	0.14	0.22	0.66	0.22	0.53	0.51	0.30	0.46	23.11	8.01	19.08	17.12	10.06	16.12	0.236666666666667	0.2	0.47	0.423333333333333	16.7333333333333	14.4333333333333
G10090_33567	121021	Cspg4	1.97	0.97	1.24	4.67	5.04	4.57	3.91	1.87	2.47	10.02	10.92	9.52	300.00	148.00	193.00	734.00	788.00	725.00	1.39333333333333	4.76	2.75	10.1533333333333	213.666666666667	749
G10090_9184	26895	Cops7b	5.03	5.09	6.66	8.33	7.65	9.28	9.98	9.79	13.25	17.90	16.56	19.31	196.03	201.00	266.00	346.00	314.00	373.20	5.59333333333333	8.42	11.0066666666667	17.9233333333333	221.01	344.4
G10090_6612	223604	Kcnk9	0	0.00	0.01	0.02	0.01	0	0	0.01	0.01	0.04	0.01	0	0	0.72	1.00	2.96	1.04	0	0.00333333333333333	0.01	0.00666666666666667	0.0166666666666667	0.573333333333333	1.33333333333333
G10090_1478	102637099	Gm38495	13.48	10.58	10.05	12.77	14.31	12.98	26.75	20.35	20.00	27.44	30.99	27.02	1907.09	1493.36	1453.25	1865.09	2074.89	1910.38	11.37	13.3533333333333	22.3666666666667	28.4833333333333	1617.9	1950.12
G10090_25086	16638	Klra7	2.78	4.07	4.77	22.37	15.67	14.92	5.52	7.84	9.49	48.04	33.94	31.04	54.40	79.00	94.82	448.79	312.00	301.31	3.87333333333333	17.6533333333333	7.61666666666667	37.6733333333333	76.0733333333333	354.033333333333
G10090_1170	17250	Abcc1	7.71	12.42	10.54	6.15	6.40	6.60	15.31	23.89	20.98	13.21	13.87	13.74	858.00	1390.00	1208.00	713.00	736.00	768.00	10.2233333333333	6.38333333333333	20.06	13.6066666666667	1152	739
G10090_12381	20620	Plk2	16.99	40.06	27.94	32.54	40.37	30.09	33.72	77.09	55.62	69.89	87.42	62.61	891.00	2097.00	1498.00	1761.00	2170.00	1641.00	28.33	34.3333333333333	55.4766666666667	73.3066666666667	1495.33333333333	1857.33333333333
G10090_7492	633640	Tmem267	3.21	3.61	4.11	3.24	4.44	6.53	6.38	6.95	8.19	6.96	9.62	13.59	114.83	137.04	133.78	130.23	160.95	219.00	3.64333333333333	4.73666666666667	7.17333333333333	10.0566666666667	128.55	170.06
G10090_20465	105247198	Gm42337	0	0.11	0.05	0	0.05	0	0	0.21	0.11	0	0.11	0	0	2.04	1.03	0	1.01	0	0.0533333333333333	0.0166666666666667	0.106666666666667	0.0366666666666667	1.02333333333333	0.336666666666667
G10090_5571	56187	Rabggta	11.70	10.17	9.42	10.59	10.14	10.19	23.21	19.56	18.75	22.76	21.97	21.20	510.41	443.80	420.12	481.98	451.82	463.34	10.43	10.3066666666667	20.5066666666667	21.9766666666667	458.11	465.713333333333
G10090_24298	81014	Vmn1r58	3.95	3.75	3.06	3.13	4.29	2.78	7.83	7.21	6.09	6.71	9.30	5.80	198.02	187.76	157.00	161.87	220.89	145.33	3.58666666666667	3.4	7.04333333333333	7.27	180.926666666667	176.03
G10090_25229	22666	Zbtb14	7.09	4.93	5.64	11.12	9.47	9.70	14.06	9.49	11.23	23.88	20.51	20.19	487.76	344.73	396.87	802.49	670.13	699.85	5.88666666666667	10.0966666666667	11.5933333333333	21.5266666666667	409.786666666667	724.156666666667
G10090_1978	76809	Bri3bp	1.75	2.99	2.83	2.44	2.03	1.97	3.46	5.76	5.64	5.24	4.39	4.09	231.23	396.39	384.19	333.10	274.95	271.26	2.52333333333333	2.14666666666667	4.95333333333333	4.57333333333333	337.27	293.103333333333
G10090_27551	67887	Saraf	88.69	80.16	83.40	90.97	96.56	96.10	175.99	154.24	166.04	195.40	209.12	200.00	3098.00	2795.00	2979.00	3280.00	3458.00	3492.00	84.0833333333333	94.5433333333333	165.423333333333	201.506666666667	2957.33333333333	3410
G10090_20554	17436	Me1	36.87	35.25	37.05	28.52	26.50	26.92	73.15	67.84	73.77	61.26	57.39	56.02	2225.00	2099.00	2236.00	1766.00	1644.00	1677.00	36.39	27.3133333333333	71.5866666666667	58.2233333333333	2186.66666666667	1695.66666666667
G10090_1193	76770	Csta2	2.41	3.58	11.64	1.62	1.27	1.12	4.78	6.89	23.18	3.48	2.75	2.33	22.20	33.48	110.42	15.29	11.93	10.65	5.87666666666667	1.33666666666667	11.6166666666667	2.85333333333333	55.3666666666667	12.6233333333333
G10090_27941	214240	Disp2	3.87	9.16	11.52	9.00	13.45	9.56	7.68	17.62	22.94	19.33	29.13	19.90	463.00	1103.00	1450.00	1152.00	1689.00	1224.00	8.18333333333333	10.67	16.08	22.7866666666667	1005.33333333333	1355
G10090_11292	12771	Ccr3	0.02	0.02	0	0.06	0.08	0.06	0.03	0.03	0	0.14	0.17	0.13	1.00	1.00	0	4.00	5.00	4.00	0.0133333333333333	0.0666666666666667	0.02	0.146666666666667	0.666666666666667	4.33333333333333
G10090_15210	17387	Mmp14	49.57	115.91	101.41	29.46	34.04	30.64	98.35	223.03	201.87	63.28	73.72	63.76	3542.03	8268.08	7409.84	2172.99	2493.83	2277.48	88.9633333333333	31.38	174.416666666667	66.92	6406.65	2314.76666666667
G10090_2738	78781	Zc3hav1	28.82	46.61	41.44	30.11	30.51	32.87	57.19	89.69	82.50	64.68	66.07	68.40	2600.70	4223.87	3866.95	2870.29	2888.46	3213.28	38.9566666666667	31.1633333333333	76.46	66.3833333333333	3563.84	2990.67666666667
G10090_27281	14997	H2-M9	0	0.05	0.05	0	0	0	0	0.10	0.10	0	0	0	0	1.00	1.00	0	0	0	0.0333333333333333	0	0.0666666666666667	0	0.666666666666667	0
G10090_27761	20641	Snrpd1	26.52	40.72	47.57	26.27	26.39	32.22	52.62	78.35	94.70	56.43	57.15	67.05	398.00	610.00	730.00	407.00	406.00	503.00	38.27	28.2933333333333	75.2233333333333	60.21	579.333333333333	438.666666666667
G10090_21725	105245580	A930018O16Rik	0.48	0.24	0.24	0.65	0.24	0.42	0.96	0.47	0.47	1.41	0.51	0.87	10.00	5.00	5.00	14.00	5.00	9.00	0.32	0.436666666666667	0.633333333333333	0.93	6.66666666666667	9.33333333333333
G10090_9144	17001	Ltc4s	17.76	17.41	17.04	12.65	10.56	9.91	35.24	33.49	33.92	27.18	22.87	20.63	203.00	199.00	199.00	152.00	126.00	120.00	17.4033333333333	11.04	34.2166666666667	23.56	200.333333333333	132.666666666667
G10090_3363	19325	Rab10	47.29	55.12	51.15	50.38	49.28	52.72	93.84	106.06	101.84	108.21	106.72	109.71	3119.99	3630.00	3451.00	3431.00	3333.00	3618.00	51.1866666666667	50.7933333333333	100.58	108.213333333333	3400.33	3460.66666666667
G10090_3593	213582	Map9	1.08	0.91	0.59	1.45	1.39	1.44	2.15	1.76	1.18	3.11	3.01	3.01	126.00	107.00	71.00	176.00	166.00	176.00	0.86	1.42666666666667	1.69666666666667	3.04333333333333	101.333333333333	172.666666666667
G10090_13395	18045	Nfyb	11.72	14.20	13.15	9.43	9.12	8.61	23.26	27.31	26.18	20.26	19.75	17.91	580.59	684.65	652.92	465.87	448.00	428.89	13.0233333333333	9.05333333333333	25.5833333333333	19.3066666666667	639.386666666667	447.586666666667
G10090_25739	12700	Cish	60.96	49.13	52.31	27.76	29.46	23.60	120.96	94.53	104.13	59.63	63.80	49.12	3414.48	2799.42	3042.48	1646.05	1722.41	1393.19	54.1333333333333	26.94	106.54	57.5166666666667	3085.46	1587.21666666667
G10090_14598	66048	Emc6	49.53	43.36	41.09	33.61	32.56	33.54	98.28	83.44	81.81	72.18	70.51	69.80	1231.00	1076.00	1044.00	862.00	829.00	867.00	44.66	33.2366666666667	87.8433333333333	70.83	1117	852.666666666667
G10090_18425	230622	Skint6	0	0.03	0	0.03	0	0.01	0	0.05	0	0.06	0	0.03	0	2.00	0	2.00	0	1.00	0.01	0.0133333333333333	0.0166666666666667	0.03	0.666666666666667	1
G10090_10001	407785	Ndufs6	39.41	47.76	45.84	46.52	42.14	55.77	78.19	91.91	91.26	99.93	91.25	116.07	343.00	415.00	408.00	418.00	376.00	505.00	44.3366666666667	48.1433333333333	87.12	102.416666666667	388.666666666667	433
G10090_5934	224432	Scaf4	16.23	14.65	12.87	16.73	17.36	16.14	32.20	28.19	25.63	35.93	37.59	33.58	1364.38	1238.15	1129.49	1480.21	1502.63	1414.49	14.5833333333333	16.7433333333333	28.6733333333333	35.7	1244.00666666667	1465.77666666667
G10090_20799	20254	Scg2	0.02	0.04	0.14	0.02	0.04	0.02	0.04	0.08	0.28	0.04	0.09	0.04	1.00	2.00	7.00	1.00	2.00	1.00	0.0666666666666667	0.0266666666666667	0.133333333333333	0.0566666666666667	3.33333333333333	1.33333333333333
G10090_11131	20148	Dhrs3	73.71	42.78	40.71	69.23	78.18	66.55	146.26	82.32	81.04	148.70	169.32	138.51	2683.00	1532.00	1486.00	2570.00	2888.00	2516.00	52.4	71.32	103.206666666667	152.176666666667	1900.33333333333	2658
G10090_9006	19281	Ptprt	0.09	0.04	0.03	0.09	0.15	0.11	0.17	0.07	0.06	0.19	0.32	0.24	20.10	8.19	7.51	20.02	35.05	27.02	0.0533333333333333	0.116666666666667	0.1	0.25	11.9333333333333	27.3633333333333
G10090_16789	73809	Satl1	0	0	0	0	0	0.02	0	0	0	0	0	0.04	0	0	0	0	0	1.00	0	0.00666666666666667	0	0.0133333333333333	0	0.333333333333333
G10090_12698	237523	Ptprq	0.03	0	0	0.09	0.10	0.04	0.06	0	0	0.18	0.22	0.09	6.00	0	0	11.00	14.00	5.00	0.01	0.0766666666666667	0.02	0.163333333333333	2	10
G10090_2524	16841	Lect2	0	0	0	0.07	0	0.06	0	0	0	0.15	0	0.13	0	0	0	1.00	0	1.00	0	0.0433333333333333	0	0.0933333333333333	0	0.666666666666667
G10090_6186	11448	Chrne	0.07	0.14	0.14	0.31	0.39	0.24	0.14	0.26	0.28	0.68	0.84	0.51	2.00	3.97	4.00	9.00	11.00	7.00	0.116666666666667	0.313333333333333	0.226666666666667	0.676666666666667	3.32333333333333	9
G10090_28472	15898	Icam5	0.09	0.29	0.23	0.24	0.28	0.41	0.18	0.55	0.45	0.52	0.61	0.86	5.00	16.00	13.00	14.00	16.00	24.00	0.203333333333333	0.31	0.393333333333333	0.663333333333333	11.3333333333333	18
G10090_27612	13448	Dok1	16.37	16.19	21.02	12.62	12.75	12.18	32.48	31.14	41.84	27.10	27.61	25.34	525.00	514.00	681.00	424.00	389.00	394.00	17.86	12.5166666666667	35.1533333333333	26.6833333333333	573.333333333333	402.333333333333
G10090_31347	12951	Crx	0.21	0.23	0.22	0.19	0.17	0.15	0.41	0.45	0.45	0.41	0.36	0.31	11.07	12.63	12.48	10.55	9.14	8.23	0.22	0.17	0.436666666666667	0.36	12.06	9.30666666666667
G10090_27087	66085	Eif3f	160.65	135.61	126.11	126.74	121.36	129.64	318.76	260.94	251.06	272.24	262.83	269.80	4461.00	3759.00	3581.00	3633.00	3455.00	3745.00	140.79	125.913333333333	276.92	268.29	3933.66666666667	3611
G10090_24097	117149	Tirap	6.63	9.33	10.51	5.80	5.53	4.87	13.16	17.94	20.93	12.45	11.97	10.13	590.20	827.13	954.44	532.42	503.06	448.96	8.82333333333333	5.4	17.3433333333333	11.5166666666667	790.59	494.813333333333
G10090_11836	67161	Sclt1	3.27	2.60	2.31	3.50	3.85	3.10	6.49	5.01	4.59	7.53	8.34	6.45	168.00	132.00	125.00	185.00	196.00	168.00	2.72666666666667	3.48333333333333	5.36333333333333	7.44	141.666666666667	183
G10090_8135	77771	Csrnp3	0.07	0.03	0.01	0.06	0.03	0.03	0.14	0.06	0.02	0.13	0.07	0.06	21.37	10.21	2.68	18.73	10.15	8.62	0.0366666666666667	0.04	0.0733333333333333	0.0866666666666667	11.42	12.5
G10090_27414	18570	Pdcd6	48.59	49.00	61.50	34.63	35.87	38.19	96.42	94.28	122.43	74.39	77.69	79.48	1059.00	1048.00	1349.00	776.00	792.00	870.00	53.03	36.23	104.376666666667	77.1866666666667	1152	812.666666666667
G10090_7994	11789	Apc	14.99	13.14	10.11	17.11	16.13	15.27	29.73	25.29	20.14	36.75	34.93	31.79	3065.00	2754.00	2207.00	3508.00	3377.00	3289.00	12.7466666666667	16.17	25.0533333333333	34.49	2675.33333333333	3391.33333333333
G10090_28759	18008	Nes	14.39	20.06	18.37	43.08	51.20	48.42	28.56	38.60	36.57	92.54	110.89	100.77	1666.00	2318.00	2174.00	5147.00	6076.00	5830.00	17.6066666666667	47.5666666666667	34.5766666666667	101.4	2052.66666666667	5684.33333333333
G10090_2329	77701	Lcn12	0.16	0.08	0	0	0	0.08	0.31	0.15	0	0	0	0.16	2.00	1.00	0	0	0	1.00	0.08	0.0266666666666667	0.153333333333333	0.0533333333333333	1	0.333333333333333
G10090_4678	20355	Sema4f	2.70	1.16	1.13	6.58	5.96	6.44	5.35	2.23	2.24	14.13	12.90	13.40	197.89	89.39	87.12	520.81	463.39	508.30	1.66333333333333	6.32666666666667	3.27333333333333	13.4766666666667	124.8	497.5
G10090_13259	18508	Pax6	0.08	0.02	0.02	0.03	0	0.05	0.15	0.04	0.04	0.06	0	0.10	5.07	1.46	1.25	1.75	0	3.37	0.04	0.0266666666666667	0.0766666666666667	0.0533333333333333	2.59333333333333	1.70666666666667
G10090_30927	18590	Pdgfa	37.24	22.89	19.33	47.92	40.95	44.21	73.90	44.04	38.49	102.93	88.68	92.00	1531.00	905.00	786.00	2058.00	1771.00	1952.00	26.4866666666667	44.36	52.1433333333333	94.5366666666667	1074	1927
G10090_8407	232878	Zscan22	2.38	3.01	2.86	6.21	6.55	5.12	4.72	5.79	5.70	13.34	14.18	10.65	153.87	187.47	187.97	406.90	414.95	329.81	2.75	5.96	5.40333333333333	12.7233333333333	176.436666666667	383.886666666667
G10090_9500	11857	Arhgdib	150.96	153.28	204.56	124.66	94.37	101.56	299.54	294.96	407.23	267.77	204.38	211.36	3095.00	3117.00	4379.00	2664.00	2035.00	2172.00	169.6	106.863333333333	333.91	227.836666666667	3530.33333333333	2290.33333333333
G10090_21243	67370	Zfp606	1.77	1.75	1.76	3.79	3.60	3.42	3.52	3.36	3.50	8.14	7.80	7.11	132.00	120.00	122.00	266.00	255.00	236.00	1.76	3.60333333333333	3.46	7.68333333333333	124.666666666667	252.333333333333
G10090_21542	56217	Mpp5	13.93	9.46	9.81	17.90	17.03	18.54	27.65	18.19	19.53	38.44	36.87	38.59	1359.97	926.00	984.00	1832.00	1725.32	1913.00	11.0666666666667	17.8233333333333	21.79	37.9666666666667	1089.99	1823.44
G10090_29516	12331	Cap1	107.93	133.89	152.77	141.61	131.08	133.77	214.16	257.64	304.13	304.17	283.89	278.38	5607.14	6947.02	8118.29	7594.80	6985.83	7231.75	131.53	135.486666666667	258.643333333333	288.813333333333	6890.81666666667	7270.79333333333
G10090_28571	230235	Frrs1l	0	0	0	0.03	0	0	0	0	0	0.06	0	0	0	0	0	2.00	0	0	0	0.01	0	0.02	0	0.666666666666667
G10090_18216	66377	Ndufc1	26.47	27.96	28.28	34.84	32.97	36.51	52.52	53.79	56.29	74.83	71.41	75.97	184.00	194.00	201.00	250.00	235.00	264.00	27.57	34.7733333333333	54.2	74.07	193	249.666666666667
G10090_4866	75410	Kmt2b	23.05	18.69	19.10	17.26	17.32	16.99	45.73	35.97	38.02	37.08	37.51	35.36	3199.00	2442.00	2449.00	2437.00	2447.00	2399.00	20.28	17.19	39.9066666666667	36.65	2696.66666666667	2427.66666666667
G10090_1234	56708	Clcf1	6.44	10.51	9.65	7.15	8.68	8.09	12.78	20.22	19.21	15.36	18.79	16.84	222.00	364.00	344.00	257.00	308.00	292.00	8.86666666666667	7.97333333333333	17.4033333333333	16.9966666666667	310	285.666666666667
G10090_2874	100609	Nsun5	3.85	5.03	6.18	5.32	5.64	5.34	7.65	9.69	12.29	11.43	12.22	11.12	181.59	221.68	277.21	259.92	268.75	259.22	5.02	5.43333333333333	9.87666666666667	11.59	226.826666666667	262.63
G10090_33193	15398	Hoxa13	0	0.13	0.41	0	0.04	0	0	0.24	0.81	0	0.09	0	0	3.00	10.00	0	1.00	0	0.18	0.0133333333333333	0.35	0.03	4.33333333333333	0.333333333333333
G10090_9230	104027	Synpo	30.69	56.38	42.09	22.85	32.07	29.65	60.90	108.48	83.79	49.09	69.45	61.70	2885.43	5403.00	4050.00	2237.30	3109.11	2909.73	43.0533333333333	28.19	84.39	60.08	4112.81	2752.04666666667
G10090_30007	105242869	Gm38958	4.76	5.40	3.71	0.56	1.41	1.36	9.44	10.39	7.38	1.21	3.04	2.83	53.00	60.04	42.21	6.47	16.05	15.75	4.62333333333333	1.11	9.07	2.36	51.75	12.7566666666667
G10090_3004	52551	Sgta	39.65	35.99	41.19	40.92	39.94	40.78	78.68	69.26	82.00	87.89	86.50	84.87	1537.00	1399.00	1633.00	1650.00	1620.00	1650.00	38.9433333333333	40.5466666666667	76.6466666666667	86.42	1523	1640
G10090_361	12153	Bmp1	50.02	29.17	12.94	23.29	24.90	26.23	99.24	56.13	25.76	50.03	53.93	54.58	3363.00	1961.00	912.00	1628.00	1713.00	1831.00	30.71	24.8066666666667	60.3766666666667	52.8466666666667	2078.66666666667	1724
G10090_29492	114679	Selenom	15.11	8.19	6.96	27.64	24.84	26.89	29.98	15.77	13.86	59.37	53.81	55.95	242.00	131.00	114.00	457.00	408.00	448.00	10.0866666666667	26.4566666666667	19.87	56.3766666666667	162.333333333333	437.666666666667
G10090_1766	434008	Tmem178b	0.09	0.08	0.08	0.09	0.11	0.09	0.18	0.15	0.15	0.20	0.23	0.18	19.19	14.17	13.98	17.68	20.85	20.06	0.0833333333333333	0.0966666666666667	0.16	0.203333333333333	15.78	19.53
G10090_33398	226999	Slc9a2	0.23	0.20	0.13	0.24	0.30	0.19	0.45	0.38	0.27	0.51	0.64	0.40	15.00	13.00	9.00	16.00	20.00	13.00	0.186666666666667	0.243333333333333	0.366666666666667	0.516666666666667	12.3333333333333	16.3333333333333
G10090_28900	102637020	Gm33933	0.19	0.08	0.05	0.06	0.10	0.04	0.38	0.15	0.09	0.14	0.22	0.08	7.80	3.16	1.92	2.67	4.26	1.72	0.106666666666667	0.0666666666666667	0.206666666666667	0.146666666666667	4.29333333333333	2.88333333333333
G10090_5426	245386	Tmem255a	0.37	0.18	0.14	0.30	0.35	0.29	0.74	0.34	0.28	0.64	0.75	0.61	20.85	11.00	9.00	19.00	22.00	19.00	0.23	0.313333333333333	0.453333333333333	0.666666666666667	13.6166666666667	20
G10090_20958	73078	Pmpcb	21.65	20.67	21.04	21.63	20.56	20.95	42.97	39.78	41.89	46.47	44.52	43.59	638.00	608.00	634.00	658.00	621.00	642.00	21.12	21.0466666666667	41.5466666666667	44.86	626.666666666667	640.333333333333
G10090_6754	76933	Ifi27l2a	85.77	94.35	154.36	310.67	306.57	311.66	170.19	181.55	307.29	667.33	663.95	648.60	680.03	747.03	1249.03	2541.24	2491.16	2568.41	111.493333333333	309.633333333333	219.676666666667	659.96	892.03	2533.60333333333
G10090_3306	20392	Sgce	25.60	16.00	14.35	46.64	44.62	45.03	50.80	30.79	28.57	100.18	96.64	93.71	803.00	500.00	460.00	1515.00	1438.00	1476.00	18.65	45.43	36.72	96.8433333333333	587.666666666667	1476.33333333333
G10090_15959	11604	Agrp	1.42	0.79	0.42	0.70	0.94	0.76	2.81	1.53	0.84	1.50	2.04	1.59	19.00	11.00	6.00	10.00	13.00	11.00	0.876666666666667	0.8	1.72666666666667	1.71	12	11.3333333333333
G10090_18476	56093	Pfpl	0	0	0	0	0.03	0	0	0	0	0	0.06	0	0	0	0	0	2.00	0	0	0.01	0	0.02	0	0.666666666666667
G10090_48379	109729085	Htd2	0.47	0	0.47	0	0	0	0.94	0	0.94	0	0	0	21.90	0	22.43	0	0	0	0.313333333333333	0	0.626666666666667	0	14.7766666666667	0
G10090_13063	14461	Gata2	69.61	20.46	25.76	95.85	88.30	92.87	138.12	39.36	51.27	205.89	191.24	193.26	4200.00	1233.00	1590.00	5964.00	5470.00	5831.00	38.61	92.34	76.25	196.796666666667	2341	5755
G10090_31073	14938	Gzma	47.96	68.15	78.69	192.82	142.99	145.11	95.17	131.13	156.65	414.17	309.67	301.99	760.00	1078.00	1275.00	3154.00	2323.00	2392.00	64.9333333333333	160.306666666667	127.65	341.943333333333	1037.66666666667	2623
G10090_33198	108168096	Gm46425	0	0	0.11	0	0	0	0	0	0.21	0	0	0	0	0	1.84	0	0	0	0.0366666666666667	0	0.07	0	0.613333333333333	0
G10090_26833	100039672	Msmp	0	0	0	0	0	1.59	0	0	0	0	0	3.31	0	0	0	0	0	21.86	0	0.53	0	1.10333333333333	0	7.28666666666667
G10090_25436	67075	Magt1	11.33	10.97	13.05	22.20	21.14	23.24	22.48	21.12	25.99	47.69	45.79	48.36	898.58	866.77	1059.80	1835.94	1747.25	1922.82	11.7833333333333	22.1933333333333	23.1966666666667	47.28	941.716666666667	1835.33666666667
G10090_3282	78752	Csgalnact2	34.12	37.09	35.97	28.98	30.54	31.57	67.70	71.37	71.60	62.25	66.15	65.69	2348.00	2547.00	2533.00	2063.00	2160.00	2266.00	35.7266666666667	30.3633333333333	70.2233333333333	64.6966666666667	2476	2163
G10090_2190	15450	Lipc	0.12	0.17	0.15	0.10	0.03	0.15	0.24	0.32	0.30	0.21	0.06	0.31	4.00	5.00	5.00	3.00	1.00	5.00	0.146666666666667	0.0933333333333333	0.286666666666667	0.193333333333333	4.66666666666667	3
G10090_9194	319653	Slc25a40	2.08	2.42	2.51	3.56	4.18	4.02	4.12	4.65	5.00	7.65	9.05	8.36	106.00	126.00	133.00	189.00	225.00	213.00	2.33666666666667	3.92	4.59	8.35333333333333	121.666666666667	209
G10090_8776	19231	Ptma	707.12	640.61	681.47	844.69	797.61	875.95	1403.11	1232.69	1356.63	1814.41	1727.42	1822.95	17993.00	16272.00	17730.00	22187.00	20807.00	23186.00	676.4	839.416666666667	1330.81	1788.26	17331.6666666667	22060
G10090_28746	331531	AV320801	0	0.00	0	0	0	0	0	0.01	0	0	0	0	0	0.21	0	0	0	0	0	0	0.00333333333333333	0	0.07	0
G10090_10944	104383	Rcor2	0.31	0.28	0.48	0.53	0.63	0.84	0.61	0.54	0.96	1.14	1.37	1.75	15.00	14.00	21.00	28.00	30.00	40.00	0.356666666666667	0.666666666666667	0.703333333333333	1.42	16.6666666666667	32.6666666666667
G10090_5431	76630	Stambpl1	2.60	5.06	4.40	7.69	5.81	5.19	5.17	9.73	8.76	16.51	12.58	10.80	102.57	186.16	168.27	276.82	216.87	199.05	4.02	6.23	7.88666666666667	13.2966666666667	152.333333333333	230.913333333333
G10090_32897	378431	Txlnb	0.24	0.18	0.05	0.73	0.21	0.43	0.48	0.35	0.09	1.57	0.46	0.89	20.22	15.06	3.88	63.37	18.32	37.15	0.156666666666667	0.456666666666667	0.306666666666667	0.973333333333333	13.0533333333333	39.6133333333333
G10090_12710	246133	Kcne2	14.01	14.45	18.48	16.17	19.83	20.07	27.80	27.81	36.79	34.74	42.95	41.76	439.00	452.00	592.00	523.00	637.00	654.00	15.6466666666667	18.69	30.8	39.8166666666667	494.333333333333	604.666666666667
G10090_5531	28000	Prpf19	8.23	6.85	8.86	12.22	10.49	11.35	16.33	13.17	17.64	26.26	22.71	23.62	959.09	796.44	1055.02	1471.24	1254.95	1377.20	7.98	11.3533333333333	15.7133333333333	24.1966666666667	936.85	1367.79666666667
G10090_3893	16185	Il2rb	10.51	12.61	11.13	33.51	27.23	22.42	20.86	24.27	22.16	71.99	58.98	46.65	735.00	925.00	816.00	2254.00	1845.00	1537.00	11.4166666666667	27.72	22.43	59.2066666666667	825.333333333333	1878.66666666667
G10090_14574	105247297	LOC105247297	0	0	0	0.03	0	0.06	0	0	0	0.07	0	0.13	0	0	0	1.10	0	2.05	0	0.03	0	0.0666666666666667	0	1.05
G10090_21004	17886	Myh9	92.80	135.09	123.86	153.64	151.36	146.16	184.14	259.94	246.57	330.02	327.80	304.18	13054.87	18970.19	17816.19	22310.65	21829.39	21388.92	117.25	150.386666666667	230.216666666667	320.666666666667	16613.75	21842.9866666667
G10090_12936	21749	Terf1	4.91	6.01	5.35	6.66	6.69	5.70	9.74	11.57	10.65	14.30	14.48	11.85	186.12	219.89	202.99	288.77	284.67	241.35	5.42333333333333	6.35	10.6533333333333	13.5433333333333	203	271.596666666667
G10090_4927	71101	Uvssa	5.75	5.70	4.86	3.64	3.56	3.47	11.42	10.98	9.68	7.81	7.70	7.23	803.64	794.83	693.19	528.59	513.09	509.35	5.43666666666667	3.55666666666667	10.6933333333333	7.58	763.886666666667	517.01
G10090_28884	100041504	LOC100041504	3.05	0	5.04	14.53	27.79	13.46	6.06	0	10.04	31.20	60.19	28.02	33.33	0	56.30	163.63	310.95	152.83	2.69666666666667	18.5933333333333	5.36666666666667	39.8033333333333	29.8766666666667	209.136666666667
G10090_8300	72124	Seh1l	18.42	22.75	23.52	17.32	18.38	18.62	36.56	43.78	46.82	37.20	39.80	38.76	1142.00	1424.00	1500.00	1135.00	1211.00	1246.00	21.5633333333333	18.1066666666667	42.3866666666667	38.5866666666667	1355.33333333333	1197.33333333333
G10090_21970	22421	Wnt7a	1.59	0.73	1.76	3.91	2.09	3.05	3.15	1.40	3.51	8.39	4.52	6.34	94.00	43.00	107.00	238.00	127.00	188.00	1.36	3.01666666666667	2.68666666666667	6.41666666666667	81.3333333333333	184.333333333333
G10090_5051	171209	Asic3	0.24	0.26	0.13	0.23	0.10	0.14	0.48	0.49	0.26	0.49	0.22	0.30	8.00	9.00	4.00	7.00	3.00	5.00	0.21	0.156666666666667	0.41	0.336666666666667	7	5
G10090_24760	268395	Mpg	5.79	6.33	7.15	5.70	4.40	5.47	11.48	12.17	14.24	12.25	9.53	11.37	186.90	204.02	236.28	190.15	145.78	183.65	6.42333333333333	5.19	12.63	11.05	209.066666666667	173.193333333333
G10090_26359	105513	Chmp7	17.51	14.87	18.19	18.32	20.08	18.45	34.74	28.61	36.20	39.35	43.50	38.39	886.00	751.00	941.00	957.00	1042.00	971.00	16.8566666666667	18.95	33.1833333333333	40.4133333333333	859.333333333333	990
G10090_17569	170732	Trhr2	0.03	0	0.03	0.04	0.03	0.03	0.06	0	0.05	0.10	0.06	0.06	1.93	0	1.03	2.96	1.08	1.99	0.02	0.0333333333333333	0.0366666666666667	0.0733333333333333	0.986666666666667	2.01
G10090_3810	26987	Eif4e2	27.88	40.49	47.85	28.21	28.60	24.42	55.33	77.91	95.25	60.60	61.95	50.83	951.40	1333.64	1499.59	1098.99	1194.53	1072.08	38.74	27.0766666666667	76.1633333333333	57.7933333333333	1261.54333333333	1121.86666666667
G10090_5355	14344	Fut2	1.90	10.26	7.94	0.37	0.38	0.49	3.77	19.74	15.80	0.80	0.83	1.03	107.11	578.41	457.62	22.36	23.00	28.45	6.7	0.413333333333333	13.1033333333333	0.886666666666667	381.046666666667	24.6033333333333
G10090_1626	27428	Shroom3	40.23	36.85	34.11	36.71	43.08	37.29	79.82	70.92	67.90	78.84	93.29	77.60	4981.64	4551.41	4278.56	4713.97	5516.50	4824.27	37.0633333333333	39.0266666666667	72.88	83.2433333333333	4603.87	5018.24666666667
G10090_23774	384569	Nova2	7.44	7.66	7.20	8.99	13.08	10.17	14.77	14.73	14.34	19.31	28.33	21.16	1179.66	1211.45	1167.83	1470.80	2125.88	1676.89	7.43333333333333	10.7466666666667	14.6133333333333	22.9333333333333	1186.31333333333	1757.85666666667
G10090_16561	259023	Olfr1055	0	0.12	0.06	0.18	0.17	0.06	0	0.24	0.12	0.38	0.37	0.12	0	2.35	1.15	3.49	3.30	1.10	0.06	0.136666666666667	0.12	0.29	1.16666666666667	2.63
G10090_19167	20713	Serpini1	0.29	0.22	0.15	0.54	0.53	0.40	0.57	0.42	0.29	1.16	1.14	0.84	17.00	13.00	9.00	33.00	32.00	25.00	0.22	0.49	0.426666666666667	1.04666666666667	13	30
G10090_21715	21975	Top3a	3.41	3.66	4.16	2.97	3.16	2.45	6.76	7.04	8.29	6.38	6.85	5.10	294.02	319.27	357.23	288.50	276.34	227.41	3.74333333333333	2.86	7.36333333333333	6.11	323.506666666667	264.083333333333
G10090_12954	12238	Commd3	46.32	43.69	48.00	43.18	41.90	43.49	91.90	84.07	95.55	92.75	90.73	90.50	771.00	726.00	817.00	742.00	715.00	753.00	46.0033333333333	42.8566666666667	90.5066666666667	91.3266666666667	771.333333333333	736.666666666667
G10090_15612	69032	Lyzl4	0	0	0	0.17	0.11	0.05	0	0	0	0.36	0.24	0.11	0	0	0	3.00	2.00	1.00	0	0.11	0	0.236666666666667	0	2
G10090_26666	14567	Gdi1	62.26	55.16	56.07	81.86	80.53	79.84	123.55	106.14	111.63	175.84	174.40	166.17	3092.76	2735.07	2848.02	4197.41	4100.90	4125.69	57.83	80.7433333333333	113.773333333333	172.136666666667	2891.95	4141.33333333333
G10090_27629	80860	Ghdc	10.06	6.41	8.96	9.98	9.83	9.80	19.96	12.33	17.83	21.43	21.28	20.39	398.56	253.39	362.11	409.06	400.55	404.10	8.47666666666667	9.87	16.7066666666667	21.0333333333333	338.02	404.57
G10090_17043	494468	Armcx5	7.68	7.08	5.86	3.70	3.63	3.35	15.24	13.63	11.67	7.95	7.86	6.96	406.19	373.88	316.99	202.00	196.75	184.12	6.87333333333333	3.56	13.5133333333333	7.59	365.686666666667	194.29
G10090_14395	75002	Tmprss12	0	0	0	0	0.04	0.08	0	0	0	0	0.09	0.16	0	0	0	0	1.00	2.00	0	0.04	0	0.0833333333333333	0	1
G10090_24091	245522	Zc4h2	1.88	0.73	1.31	3.73	3.41	3.40	3.73	1.41	2.61	8.01	7.39	7.07	78.00	30.00	55.00	159.00	145.00	145.00	1.30666666666667	3.51333333333333	2.58333333333333	7.49	54.3333333333333	149.666666666667
G10090_13245	217149	Cisd3	21.75	17.56	17.00	23.10	21.20	20.08	43.16	33.80	33.85	49.61	45.92	41.79	296.00	238.00	236.00	324.00	295.00	284.00	18.77	21.46	36.9366666666667	45.7733333333333	256.666666666667	301
G10090_1310	56876	Nsmf	18.12	15.51	16.96	21.10	21.69	21.38	35.96	29.85	33.75	45.33	46.98	44.49	908.00	762.00	860.00	1101.00	1152.00	1139.00	16.8633333333333	21.39	33.1866666666667	45.6	843.333333333333	1130.66666666667
G10090_2342	17978	Ncoa2	12.43	9.35	9.51	11.83	11.09	10.22	24.66	17.99	18.93	25.42	24.02	21.27	1922.60	1452.60	1503.80	1907.68	1770.21	1648.70	10.43	11.0466666666667	20.5266666666667	23.57	1626.33333333333	1775.53
G10090_13592	16176	Il1b	21.28	233.82	344.28	7.96	8.67	9.86	42.23	449.93	685.38	17.09	18.78	20.52	541.00	5863.00	8843.00	210.00	233.00	263.00	199.793333333333	8.83	392.513333333333	18.7966666666667	5082.33333333333	235.333333333333
G10090_4659	229706	Slc6a17	0.08	0.14	0.09	0.21	0.16	0.21	0.16	0.27	0.19	0.44	0.35	0.44	9.71	16.75	11.38	24.07	19.49	24.79	0.103333333333333	0.193333333333333	0.206666666666667	0.41	12.6133333333333	22.7833333333333
G10090_10128	246293	Klhl8	1.15	0.61	0.96	3.24	2.80	2.80	2.29	1.18	1.90	6.96	6.07	5.82	69.00	37.00	58.00	200.00	171.00	174.00	0.906666666666667	2.94666666666667	1.79	6.28333333333333	54.6666666666667	181.666666666667
G10090_5255	76080	Ttpal	6.56	16.38	18.94	10.93	12.26	10.19	13.02	31.51	37.71	23.47	26.56	21.22	555.00	1380.00	1636.00	960.00	1066.00	898.00	13.96	11.1266666666667	27.4133333333333	23.75	1190.33333333333	974.666666666667
G10090_9907	52023	Pibf1	2.51	2.15	2.02	3.39	2.71	2.73	4.97	4.14	4.03	7.28	5.88	5.67	148.70	131.37	117.26	210.90	169.17	172.75	2.22666666666667	2.94333333333333	4.38	6.27666666666667	132.443333333333	184.273333333333
G10090_30536	19951	Rpl32	558.85	655.09	648.76	467.16	444.25	484.10	1108.92	1260.55	1291.52	1003.47	962.13	1007.46	4843.00	5667.00	5748.80	4179.00	3947.00	4364.00	620.9	465.17	1220.33	991.02	5419.6	4163.33333333333
G10090_24258	105246978	Gm42166	1.10	1.95	1.74	0.56	0.61	0.65	2.18	3.75	3.47	1.21	1.33	1.36	80.71	143.18	131.05	42.58	46.33	50.00	1.59666666666667	0.606666666666667	3.13333333333333	1.3	118.313333333333	46.3033333333333
G10090_28738	218975	Mapk1ip1l	19.94	25.21	22.85	22.80	22.55	21.32	39.57	48.52	45.48	48.98	48.85	44.37	1752.04	2213.27	2050.61	2068.01	2031.12	1947.48	22.6666666666667	22.2233333333333	44.5233333333333	47.4	2005.30666666667	2015.53666666667
G10090_22099	19819	Rnaseh1	6.15	7.51	9.12	7.73	7.97	6.92	12.21	14.45	18.15	16.61	17.25	14.40	165.00	201.00	250.00	214.00	219.00	193.00	7.59333333333333	7.54	14.9366666666667	16.0866666666667	205.333333333333	208.666666666667
G10090_3021	330149	Hfm1	0.44	0.16	0.16	0.04	0.04	0.01	0.87	0.31	0.32	0.08	0.08	0.02	12.57	5.20	5.34	3.01	3.00	1.00	0.253333333333333	0.03	0.5	0.06	7.70333333333333	2.33666666666667
G10090_24224	100216455	Gm14124	0	0	0.02	0	0.02	0.02	0	0	0.03	0	0.04	0.04	0	0	1.00	0	1.02	1.00	0.00666666666666667	0.0133333333333333	0.01	0.0266666666666667	0.333333333333333	0.673333333333333
G10090_21303	627488	Gm6763	0	0	0.04	0.01	0	0	0	0	0.07	0.02	0	0	0	0	0.82	0.22	0	0	0.0133333333333333	0.00333333333333333	0.0233333333333333	0.00666666666666667	0.273333333333333	0.0733333333333333
G10090_10639	108735	Sft2d2	33.12	22.68	18.73	30.20	30.98	31.06	65.72	43.65	37.29	64.87	67.09	64.63	3455.00	2362.00	1998.00	3252.00	3313.00	3370.00	24.8433333333333	30.7466666666667	48.8866666666667	65.53	2605	3311.66666666667
G10090_4710	54631	Nphs1	0.16	0.10	0.11	0.15	0.16	0.06	0.31	0.19	0.21	0.32	0.34	0.13	16.90	10.39	11.81	16.65	17.59	7.06	0.123333333333333	0.123333333333333	0.236666666666667	0.263333333333333	13.0333333333333	13.7666666666667
G10090_21699	257926	Olfr544	0.05	0.07	0	0	0	0	0.09	0.13	0	0	0	0	1.00	1.42	0	0	0	0	0.04	0	0.0733333333333333	0	0.806666666666667	0
G10090_15502	73095	Slc25a42	8.99	6.51	4.62	7.03	8.21	6.51	17.84	12.53	9.21	15.10	17.79	13.54	534.68	386.58	281.27	431.69	500.92	402.68	6.70666666666667	7.25	13.1933333333333	15.4766666666667	400.843333333333	445.096666666667
G10090_11771	21960	Tnr	0.20	0.14	0.11	0.12	0.13	0.12	0.39	0.27	0.23	0.25	0.27	0.24	120.78	97.63	70.31	78.06	83.04	80.33	0.15	0.123333333333333	0.296666666666667	0.253333333333333	96.24	80.4766666666667
G10090_16698	207375	Fam120c	1.72	0.76	0.79	3.12	2.94	3.06	3.40	1.45	1.56	6.70	6.37	6.37	256.95	111.00	118.00	470.04	446.00	476.00	1.09	3.04	2.13666666666667	6.48	161.983333333333	464.013333333333
G10090_11034	13411	Dnah11	3.37	1.95	0.86	2.54	2.70	3.64	6.69	3.75	1.71	5.45	5.84	7.58	355.94	202.82	85.98	278.73	301.53	391.58	2.06	2.96	4.05	6.29	214.913333333333	323.946666666667
G10090_17309	70439	Taf15	27.11	22.21	21.87	26.09	24.37	26.46	53.80	42.74	43.54	56.04	52.77	55.06	980.00	804.00	811.00	1008.00	943.00	1023.00	23.73	25.64	46.6933333333333	54.6233333333333	865	991.333333333333
G10090_15255	12267	C3ar1	1.99	7.57	13.09	1.90	1.35	1.52	3.96	14.57	26.05	4.08	2.92	3.16	161.42	611.66	1083.08	158.84	111.86	127.94	7.55	1.59	14.86	3.38666666666667	618.72	132.88
G10090_5583	381229	Cfap58	2.23	1.26	0.79	0.83	1.12	1.26	4.43	2.43	1.58	1.79	2.42	2.61	140.00	79.00	51.00	54.00	72.00	82.00	1.42666666666667	1.07	2.81333333333333	2.27333333333333	90	69.3333333333333
G10090_18083	360198	H3c1	0	0	0	0	0.14	0	0	0	0	0	0.31	0	0	0	0	0	1.25	0	0	0.0466666666666667	0	0.103333333333333	0	0.416666666666667
G10090_3979	66799	Ube2w	7.79	10.19	9.21	11.40	11.87	11.86	15.46	19.61	18.34	24.48	25.70	24.67	565.19	652.75	615.14	764.13	778.54	795.35	9.06333333333333	11.71	17.8033333333333	24.95	611.026666666667	779.34
G10090_48297	100861814	Gm3371	0	0.05	0	0.09	0	0	0	0.09	0	0.20	0	0	0	1.34	0	2.73	0	0	0.0166666666666667	0.03	0.03	0.0666666666666667	0.446666666666667	0.91
G10090_14389	260299	Cadm4	3.42	3.15	3.15	3.84	3.87	4.72	6.78	6.06	6.26	8.25	8.37	9.83	137.00	126.00	129.00	159.00	159.00	197.00	3.24	4.14333333333333	6.36666666666667	8.81666666666666	130.666666666667	171.666666666667
G10090_33336	108168724	LOC108168724	0	0	0	0.10	0	0.09	0	0	0	0.22	0	0.19	0	0	0	1.18	0	1.06	0	0.0633333333333333	0	0.136666666666667	0	0.746666666666667
G10090_3260	56873	Lmbr1	4.33	3.81	3.34	4.04	4.02	4.10	8.59	7.33	6.64	8.69	8.70	8.53	413.76	366.80	331.12	402.37	398.79	414.89	3.82666666666667	4.05333333333333	7.52	8.64	370.56	405.35
G10090_14926	68970	Dcaf12	14.47	17.09	19.26	19.08	19.58	17.58	28.72	32.89	38.35	40.98	42.40	36.59	939.00	1104.00	1277.00	1264.00	1300.00	1182.00	16.94	18.7466666666667	33.32	39.99	1106.66666666667	1248.66666666667
G10090_11685	70941	4921539E11Rik	0	0	0	0.04	0	0	0	0	0	0.08	0	0	0	0	0	1.00	0	0	0	0.0133333333333333	0	0.0266666666666667	0	0.333333333333333
G10090_27249	407790	Ndufa4l2	23.64	16.59	19.13	43.13	40.96	43.24	46.91	31.93	38.09	92.64	88.70	89.98	411.00	288.00	340.00	774.00	730.00	782.00	19.7866666666667	42.4433333333333	38.9766666666667	90.44	346.333333333333	762
G10090_31681	68525	Evc2	4.10	2.15	2.14	4.31	4.27	4.61	8.13	4.14	4.25	9.25	9.26	9.59	317.00	166.00	169.00	344.00	339.00	371.00	2.79666666666667	4.39666666666667	5.50666666666667	9.36666666666667	217.333333333333	351.333333333333
G10090_1519	68744	Zfp740	38.81	31.06	28.75	30.81	30.66	29.90	77.00	59.76	57.23	66.19	66.39	62.22	2854.71	2244.99	2122.74	2335.11	2312.38	2277.95	32.8733333333333	30.4566666666667	64.6633333333333	64.9333333333333	2407.48	2308.48
G10090_4277	215445	Rab11fip3	14.41	9.48	9.68	14.93	14.87	15.47	28.59	18.25	19.27	32.08	32.21	32.20	1224.00	746.00	797.00	1269.00	1255.00	1280.00	11.19	15.09	22.0366666666667	32.1633333333333	922.333333333333	1268
G10090_29176	67596	Tespa1	0.99	1.31	0.62	2.18	2.05	1.55	1.96	2.52	1.24	4.69	4.45	3.22	39.00	50.00	26.00	86.00	80.00	59.00	0.973333333333333	1.92666666666667	1.90666666666667	4.12	38.3333333333333	75
G10090_6053	69241	Polr2d	11.33	13.29	18.00	13.42	11.02	11.10	22.49	25.57	35.84	28.83	23.88	23.10	212.00	249.00	349.00	266.00	217.00	217.00	14.2066666666667	11.8466666666667	27.9666666666667	25.27	270	233.333333333333
G10090_12512	77220	Tmem200a	0.44	0.26	0.19	2.35	1.95	2.45	0.88	0.51	0.39	5.04	4.22	5.11	28.00	19.15	16.05	176.02	148.00	172.87	0.296666666666667	2.25	0.593333333333333	4.79	21.0666666666667	165.63
G10090_4263	260409	Cdc42ep3	11.70	9.70	7.29	19.01	18.97	16.63	23.21	18.67	14.52	40.83	41.08	34.61	476.58	398.54	303.76	805.12	809.38	716.13	9.56333333333333	18.2033333333333	18.8	38.84	392.96	776.876666666667
G10090_15623	20745	Spock1	0.03	0	0.02	0.03	0.02	0	0.07	0	0.04	0.07	0.05	0	3.00	0	2.00	3.00	2.00	0	0.0166666666666667	0.0166666666666667	0.0366666666666667	0.04	1.66666666666667	1.66666666666667
G10090_1510	21847	Klf10	27.79	18.49	14.56	26.25	30.30	20.19	55.14	35.59	28.99	56.40	65.62	42.02	1594.00	1059.00	854.00	1553.00	1778.00	1206.00	20.28	25.58	39.9066666666667	54.68	1169	1512.33333333333
G10090_20818	100039801	Cldn24	0.19	0.21	0.12	0	0	0	0.37	0.41	0.24	0	0	0	2.19	2.51	1.44	0	0	0	0.173333333333333	0	0.34	0	2.04666666666667	0
G10090_16616	67675	Cuta	46.53	36.87	39.92	63.78	55.70	57.97	92.33	70.95	79.47	137.00	120.62	120.64	564.00	439.00	485.00	814.00	697.00	741.00	41.1066666666667	59.15	80.9166666666667	126.086666666667	496	750.666666666667
G10090_12336	70821	4921507P07Rik	1.49	1.08	0.79	0.72	0.78	0.57	2.96	2.07	1.57	1.55	1.70	1.19	69.00	48.00	35.00	33.00	36.00	26.00	1.12	0.69	2.2	1.48	50.6666666666667	31.6666666666667
G10090_16666	22307	Vmn2r10	0.02	0	0.02	0	0	0.07	0.04	0	0.04	0	0	0.14	1.01	0	1.00	0	0	3.39	0.0133333333333333	0.0233333333333333	0.0266666666666667	0.0466666666666667	0.67	1.13
G10090_7694	213438	P2ry10b	0.59	3.43	1.39	2.16	1.32	1.63	1.17	6.60	2.76	4.63	2.87	3.39	33.06	193.53	79.65	126.91	76.82	95.12	1.80333333333333	1.70333333333333	3.51	3.63	102.08	99.6166666666667
G10090_3509	102632837	Rnf212b	0	0.03	0	0.04	0.03	0	0	0.07	0	0.09	0.07	0	0	1.09	0	1.00	1.04	0	0.01	0.0233333333333333	0.0233333333333333	0.0533333333333333	0.363333333333333	0.68
G10090_5486	15248	Hic1	6.65	10.39	11.95	6.52	6.98	7.29	13.19	20.00	23.80	14.01	15.11	15.18	716.52	1008.36	1095.00	670.70	704.52	753.57	9.66333333333333	6.93	18.9966666666667	14.7666666666667	939.96	709.596666666667
G10090_12830	68947	Chst8	1.62	0.67	1.34	3.38	3.53	3.99	3.21	1.30	2.68	7.26	7.65	8.31	58.00	25.00	49.00	129.00	131.00	153.00	1.21	3.63333333333333	2.39666666666667	7.74	44	137.666666666667
G10090_13123	14423	Galnt1	35.69	42.67	46.40	33.86	34.92	34.34	70.81	82.11	92.37	72.73	75.62	71.47	2561.00	3082.00	3419.00	2501.00	2577.00	2558.00	41.5866666666667	34.3733333333333	81.7633333333333	73.2733333333333	3020.66666666667	2545.33333333333
G10090_10145	66454	Nmnat1	2.44	2.36	2.77	3.22	4.46	3.44	4.84	4.53	5.51	6.91	9.65	7.16	102.57	98.14	118.11	138.61	190.63	149.38	2.52333333333333	3.70666666666667	4.96	7.90666666666667	106.273333333333	159.54
G10090_8816	17833	Muc5ac	0.33	0.46	0.24	0.09	0.02	0.09	0.65	0.88	0.49	0.18	0.05	0.20	67.00	92.00	51.00	18.00	5.00	20.00	0.343333333333333	0.0666666666666667	0.673333333333333	0.143333333333333	70	14.3333333333333
G10090_15882	667281	H60b	0	0.12	0	0	0	0	0	0.22	0	0	0	0	0	1.98	0	0	0	0	0.04	0	0.0733333333333333	0	0.66	0
G10090_7919	15356	Hmgcl	16.24	16.75	21.10	17.70	17.47	15.04	32.22	32.24	42.00	38.02	37.84	31.30	478.04	482.99	600.33	544.64	534.72	473.68	18.03	16.7366666666667	35.4866666666667	35.72	520.453333333333	517.68
G10090_25472	232286	Tmf1	9.55	8.55	9.17	8.43	9.15	7.77	18.96	16.45	18.25	18.11	19.81	16.16	1156.39	1017.76	1118.19	1025.67	1113.96	955.40	9.09	8.45	17.8866666666667	18.0266666666667	1097.44666666667	1031.67666666667
G10090_22761	69069	Tmem273	0.63	0.44	0.58	1.25	1.62	1.28	1.24	0.85	1.15	2.69	3.50	2.66	17.00	12.00	16.00	35.00	45.00	36.00	0.55	1.38333333333333	1.08	2.95	15	38.6666666666667
G10090_1204	11499	Adam5	0.06	0.02	0.02	0.30	0.36	0.33	0.13	0.04	0.04	0.64	0.79	0.69	3.00	1.00	1.00	16.00	18.00	17.00	0.0333333333333333	0.33	0.07	0.706666666666667	1.66666666666667	17
G10090_25273	27405	Abcg3	0.48	0.26	0.33	2.83	2.59	2.68	0.95	0.51	0.65	6.08	5.62	5.59	26.00	15.00	19.00	160.00	148.00	155.00	0.356666666666667	2.7	0.703333333333333	5.76333333333333	20	154.333333333333
G10090_14661	229320	Clrn1	0.18	0.14	0.09	0.04	0.15	0.13	0.36	0.27	0.18	0.08	0.32	0.27	10.18	7.49	5.21	2.15	7.98	7.13	0.136666666666667	0.106666666666667	0.27	0.223333333333333	7.62666666666667	5.75333333333333
G10090_33754	74158	Josd1	9.86	9.72	9.52	10.32	10.92	10.65	19.56	18.70	18.95	22.18	23.64	22.17	628.00	618.00	620.00	679.00	713.00	706.00	9.7	10.63	19.07	22.6633333333333	622	699.333333333333
G10090_2722	68347	Mettl26	13.37	6.83	6.54	15.02	15.39	18.88	26.52	13.15	13.01	32.26	33.33	39.29	194.00	99.00	97.00	225.00	229.00	285.00	8.91333333333333	16.43	17.56	34.96	130	246.333333333333
G10090_32171	209837	Slc38a5	2.34	2.63	1.55	21.92	18.07	18.01	4.64	5.06	3.09	47.09	39.15	37.48	81.00	91.00	55.00	784.00	642.00	649.00	2.17333333333333	19.3333333333333	4.26333333333333	41.24	75.6666666666667	691.666666666667
G10090_23250	18542	Pcolce	20.88	18.60	12.17	103.96	88.51	85.00	41.42	35.78	24.22	223.30	191.69	176.90	597.00	531.00	357.00	3061.00	2586.00	2522.00	17.2166666666667	92.49	33.8066666666667	197.296666666667	495	2723
G10090_21775	632778	Erich4	0.19	0.06	0	0.06	0	0	0.38	0.12	0	0.13	0	0	3.00	1.00	0	1.00	0	0	0.0833333333333333	0.02	0.166666666666667	0.0433333333333333	1.33333333333333	0.333333333333333
G10090_33383	13085	Cyp2a12	0.03	0	0	0.03	0	0.03	0.06	0	0	0.07	0	0.06	1.00	0	0	1.00	0	1.00	0.01	0.02	0.02	0.0433333333333333	0.333333333333333	0.666666666666667
G10090_5949	19069	Nup88	21.56	24.62	24.45	20.23	19.08	19.07	42.77	47.37	48.68	43.46	41.32	39.69	991.00	1129.00	1148.00	959.00	898.00	910.00	23.5433333333333	19.46	46.2733333333333	41.49	1089.33333333333	922.333333333333
G10090_6258	74435	Lrriq3	0.16	0.19	0.12	0.24	0.26	0.25	0.32	0.37	0.23	0.52	0.57	0.52	11.02	9.04	5.00	14.00	15.04	15.00	0.156666666666667	0.25	0.306666666666667	0.536666666666667	8.35333333333333	14.68
G10090_6101	20274	Scn9a	0	0	0	0.00	0	0	0	0	0	0.01	0	0	0	0	0	0.68	0	0	0	0	0	0.00333333333333333	0	0.226666666666667
G10090_20510	213439	Gpr174	0.22	0.47	0.39	1.28	0.91	0.95	0.44	0.90	0.77	2.74	1.97	1.98	22.03	45.95	38.85	128.54	91.65	97.07	0.36	1.04666666666667	0.703333333333333	2.23	35.61	105.753333333333
G10090_1405	22138	Ttn	0.05	0.03	0.02	0.27	0.07	0.13	0.10	0.07	0.04	0.59	0.16	0.28	87.00	55.00	35.00	452.00	123.00	229.00	0.0333333333333333	0.156666666666667	0.07	0.343333333333333	59	268
G10090_15682	16478	Jund	233.66	177.11	148.47	134.52	164.33	145.46	463.65	340.80	295.57	288.95	355.91	302.72	12590.00	9526.00	8180.00	7482.00	9078.00	8153.00	186.413333333333	148.103333333333	366.673333333333	315.86	10098.6666666667	8237.66666666667
G10090_16281	142682	Zcchc14	21.96	16.56	18.29	18.86	22.96	20.69	43.58	31.87	36.42	40.51	49.72	43.06	2617.00	1961.00	2253.00	2394.00	2814.64	2622.00	18.9366666666667	20.8366666666667	37.29	44.43	2277	2610.21333333333
G10090_478	240479	Dipk1c	0.04	0.04	0.05	0.04	0.06	0.06	0.08	0.08	0.09	0.08	0.13	0.12	5.32	4.93	4.64	5.21	6.89	8.01	0.0433333333333333	0.0533333333333333	0.0833333333333333	0.11	4.96333333333333	6.70333333333333
G10090_31457	71395	Cdcp3	0	0.07	0.05	0.03	0.22	0.13	0	0.14	0.09	0.07	0.48	0.27	0	11.00	7.00	5.00	34.00	20.00	0.04	0.126666666666667	0.0766666666666667	0.273333333333333	6	19.6666666666667
G10090_3765	54446	Nfat5	18.86	24.47	20.70	20.46	20.47	20.26	37.43	47.09	41.22	43.94	44.33	42.16	4640.94	5985.74	5151.86	5182.55	5131.41	5149.32	21.3433333333333	20.3966666666667	41.9133333333333	43.4766666666667	5259.51333333333	5154.42666666667
G10090_12429	68499	Mrpl53	24.92	20.63	25.36	20.67	24.13	24.66	49.45	39.70	50.48	44.39	52.25	51.32	271.00	224.00	282.00	232.00	269.00	279.00	23.6366666666667	23.1533333333333	46.5433333333333	49.32	259	260
G10090_1441	66528	Smim5	5.89	4.23	2.90	4.96	3.36	3.60	11.70	8.15	5.77	10.65	7.27	7.49	133.27	104.34	80.57	129.22	96.67	107.33	4.34	3.97333333333333	8.54	8.47	106.06	111.073333333333
G10090_6244	19210	Ptdss1	12.58	11.65	13.51	18.13	17.21	18.62	24.96	22.41	26.90	38.95	37.27	38.75	808.57	747.32	888.06	1203.23	1134.18	1244.95	12.58	17.9866666666667	24.7566666666667	38.3233333333333	814.65	1194.12
G10090_5025	16800	Arhgef2	44.92	38.13	37.02	61.19	60.89	60.65	89.13	73.36	73.69	131.43	131.87	126.21	4036.39	3369.10	3305.75	5893.93	5813.36	5906.06	40.0233333333333	60.91	78.7266666666667	129.836666666667	3570.41333333333	5871.11666666667
G10090_13716	11979	Atp7b	21.75	11.37	5.57	12.56	13.23	11.68	43.16	21.89	11.10	26.99	28.65	24.31	2429.99	1261.86	634.00	1448.00	1511.96	1365.00	12.8966666666667	12.49	25.3833333333333	26.65	1441.95	1441.65333333333
G10090_4815	20475	Six5	5.33	2.65	2.59	11.33	11.53	11.24	10.58	5.10	5.16	24.34	24.97	23.40	286.00	142.00	142.00	627.90	634.00	627.89	3.52333333333333	11.3666666666667	6.94666666666667	24.2366666666667	190	629.93
G10090_22387	67468	Mmd	26.54	20.67	17.32	28.51	25.62	27.19	52.66	39.77	34.47	61.23	55.49	56.59	1231.00	934.00	770.00	1423.00	1273.00	1376.00	21.51	27.1066666666667	42.3	57.77	978.333333333333	1357.33333333333
G10090_10630	233552	Gdpd5	5.94	3.15	4.75	6.35	5.56	5.68	11.78	6.07	9.46	13.64	12.05	11.81	383.02	202.00	311.00	437.00	366.00	395.00	4.61333333333333	5.86333333333333	9.10333333333333	12.5	298.673333333333	399.333333333333
G10090_2781	170748	Smco4	11.74	5.93	5.79	17.71	17.56	20.43	23.29	11.41	11.52	38.05	38.02	42.51	224.00	114.00	105.00	332.00	325.00	383.00	7.82	18.5666666666667	15.4066666666667	39.5266666666667	147.666666666667	346.666666666667
G10090_12434	207521	Dtx4	11.45	10.91	11.47	7.52	8.95	8.11	22.71	20.99	22.83	16.16	19.38	16.87	1116.39	1036.18	1124.19	755.21	890.11	811.05	11.2766666666667	8.19333333333333	22.1766666666667	17.47	1092.25333333333	818.79
G10090_8934	26466	Zfp260	8.45	8.58	10.60	15.99	17.27	16.36	16.78	16.52	21.11	34.34	37.41	34.04	585.78	597.09	749.23	1139.42	1220.74	1175.21	9.21	16.54	18.1366666666667	35.2633333333333	644.033333333333	1178.45666666667
G10090_14591	230673	Ipo13	21.00	14.90	15.91	17.71	17.54	17.56	41.68	28.66	31.67	38.03	37.98	36.54	1414.00	1001.00	1093.00	1231.00	1208.00	1230.00	17.27	17.6033333333333	34.0033333333333	37.5166666666667	1169.33333333333	1223
G10090_22356	269152	Kif26b	0.57	0.23	0.10	1.69	1.28	1.35	1.14	0.44	0.20	3.63	2.77	2.82	70.00	32.00	12.00	220.00	165.00	173.00	0.3	1.44	0.593333333333333	3.07333333333333	38	186
G10090_4140	237253	Lrp11	0.95	0.80	0.87	1.29	1.44	1.06	1.88	1.54	1.73	2.77	3.11	2.21	53.00	51.00	50.00	85.00	94.00	61.00	0.873333333333333	1.26333333333333	1.71666666666667	2.69666666666667	51.3333333333333	80
G10090_24319	68240	Rpa3	7.76	6.16	7.50	11.74	9.91	10.88	15.39	11.86	14.93	25.23	21.47	22.65	87.00	69.00	86.00	136.00	114.00	127.00	7.14	10.8433333333333	14.06	23.1166666666667	80.6666666666667	125.666666666667
G10090_12854	170761	Pdzd3	0.10	0.15	0.22	0.17	0.14	0.05	0.20	0.28	0.43	0.36	0.31	0.10	4.00	6.00	9.00	7.00	6.00	2.00	0.156666666666667	0.12	0.303333333333333	0.256666666666667	6.33333333333333	5
G10090_13012	237890	Slfn14	0.08	0	0	0.19	0.10	0.17	0.16	0	0	0.41	0.21	0.35	4.00	0	0	12.00	7.00	9.00	0.0266666666666667	0.153333333333333	0.0533333333333333	0.323333333333333	1.33333333333333	9.33333333333333
G10090_2682	27410	Abca3	82.13	50.98	43.03	84.70	77.27	78.46	162.96	98.09	85.67	181.95	167.36	163.28	10009.60	6181.96	5349.81	10636.58	9619.47	9911.42	58.7133333333333	80.1433333333333	115.573333333333	170.863333333333	7180.45666666667	10055.8233333333
G10090_27239	71902	Cand1	8.44	9.28	8.97	10.40	9.86	9.72	16.75	17.86	17.86	22.35	21.35	20.22	1312.00	1440.00	1426.00	1669.00	1571.00	1571.00	8.89666666666667	9.99333333333333	17.49	21.3066666666667	1392.66666666667	1603.66666666667
G10090_19172	407821	Znrf3	4.59	2.41	2.07	4.12	4.24	4.04	9.10	4.64	4.12	8.84	9.19	8.40	599.78	318.43	278.49	560.81	576.12	554.33	3.02333333333333	4.13333333333333	5.95333333333333	8.81	398.9	563.753333333333
G10090_425	65973	Asph	10.22	7.05	5.38	12.57	13.54	14.69	20.28	13.57	10.71	27.00	29.33	30.57	707.97	465.46	378.00	1024.00	1083.00	1158.42	7.55	13.6	14.8533333333333	28.9666666666667	517.143333333333	1088.47333333333
G10090_17656	320080	Zbtb39	7.27	6.07	6.97	5.96	5.81	5.36	14.43	11.68	13.87	12.79	12.59	11.16	820.00	683.00	803.00	693.00	672.00	629.00	6.77	5.71	13.3266666666667	12.18	768.666666666667	664.666666666667
G10090_9771	100502766	Kifc1	0.72	1.69	2.32	1.87	1.50	1.21	1.43	3.25	4.62	4.01	3.24	2.53	31.26	72.12	102.66	82.96	66.38	54.67	1.57666666666667	1.52666666666667	3.1	3.26	68.68	68.0033333333333
G10090_29810	217169	Tns4	0.27	0.33	0.48	0.65	0.56	0.58	0.55	0.63	0.96	1.40	1.22	1.20	24.63	29.28	44.20	60.52	51.57	53.81	0.36	0.596666666666667	0.713333333333333	1.27333333333333	32.7033333333333	55.3
G10090_10341	20341	Selenbp1	1084.75	948.48	914.40	338.50	338.21	417.82	2152.42	1825.10	1820.34	727.10	732.48	869.52	33799.90	29502.02	29134.13	10887.67	10804.41	13542.85	982.543333333333	364.843333333333	1932.62	776.366666666667	30812.0166666667	11744.9766666667
G10090_5468	104010	Cdh22	0.29	0.10	0.17	0.59	0.79	0.70	0.58	0.19	0.34	1.26	1.70	1.46	18.08	7.01	15.00	41.00	46.00	48.05	0.186666666666667	0.693333333333333	0.37	1.47333333333333	13.3633333333333	45.0166666666667
G10090_24565	18377	Omg	0.17	0.05	0.07	0.07	0	0	0.33	0.09	0.14	0.15	0	0	7.00	2.00	3.00	3.00	0	0	0.0966666666666667	0.0233333333333333	0.186666666666667	0.05	4	1
G10090_7174	230598	Nrd1	39.94	36.38	39.58	37.11	38.00	38.40	79.25	70.00	78.80	79.71	82.29	79.92	3250.48	2960.96	3291.06	3119.68	3175.72	3257.46	38.6333333333333	37.8366666666667	76.0166666666667	80.64	3167.5	3184.28666666667
G10090_7089	101772	Ano1	13.48	9.63	9.57	21.44	17.37	17.67	26.76	18.53	19.04	46.06	37.61	36.78	1174.00	827.00	838.00	1927.00	1558.00	1607.00	10.8933333333333	18.8266666666667	21.4433333333333	40.15	946.333333333333	1697.33333333333
G10090_26898	215748	Cnksr3	6.07	5.43	4.73	7.19	7.76	8.03	12.04	10.45	9.41	15.44	16.81	16.70	382.00	336.00	290.00	462.00	496.00	513.00	5.41	7.66	10.6333333333333	16.3166666666667	336	490.333333333333
G10090_17930	18571	Pdcd6ip	41.41	40.84	44.43	47.51	46.28	45.31	82.17	78.59	88.45	102.05	100.22	94.30	4649.00	4579.00	5102.00	5503.00	5320.00	5293.00	42.2266666666667	46.3666666666667	83.07	98.8566666666667	4776.66666666667	5372
G10090_4598	98403	Zfp451	6.76	5.51	6.66	7.52	8.18	7.25	13.41	10.60	13.26	16.16	17.72	15.09	507.54	423.72	518.13	573.19	623.23	553.05	6.31	7.65	12.4233333333333	16.3233333333333	483.13	583.156666666667
G10090_11054	66183	Sptssb	0.35	0.25	0.20	0.63	0.51	0.73	0.69	0.48	0.40	1.35	1.11	1.53	11.00	8.00	6.00	21.00	17.00	25.00	0.266666666666667	0.623333333333333	0.523333333333333	1.33	8.33333333333333	21
G10090_12198	75524	Tex48	0.08	0.08	0	0	0	0	0.17	0.16	0	0	0	0	1.00	1.00	0	0	0	0	0.0533333333333333	0	0.11	0	0.666666666666667	0
G10090_714	105247220	Gm42355	0.24	0.30	0.21	0.18	0.27	0.14	0.48	0.57	0.41	0.40	0.58	0.30	22.97	26.39	19.00	18.50	29.34	15.27	0.25	0.196666666666667	0.486666666666667	0.426666666666667	22.7866666666667	21.0366666666667
G10090_14500	75974	Dock11	2.28	3.35	3.69	4.88	3.52	3.70	4.52	6.44	7.34	10.49	7.63	7.70	296.06	425.07	479.00	646.00	464.36	491.10	3.10666666666667	4.03333333333333	6.1	8.60666666666667	400.043333333333	533.82
G10090_16151	26379	Esrra	12.49	12.02	12.52	11.87	11.71	11.57	24.78	23.13	24.92	25.51	25.37	24.08	495.23	470.00	496.00	495.42	463.00	476.00	12.3433333333333	11.7166666666667	24.2766666666667	24.9866666666667	487.076666666667	478.14
G10090_6607	105244600	Gm40190	0.17	0.10	0.02	0.16	0.14	0.19	0.34	0.19	0.05	0.35	0.31	0.39	7.00	4.00	1.00	7.00	6.00	8.00	0.0966666666666667	0.163333333333333	0.193333333333333	0.35	4	7
G10090_3780	235406	Snx33	6.47	5.83	4.62	9.91	10.86	9.30	12.84	11.21	9.20	21.29	23.51	19.36	548.00	497.00	402.00	877.00	951.00	832.00	5.64	10.0233333333333	11.0833333333333	21.3866666666667	482.333333333333	886.666666666667
G10090_17297	381411	Accsl	0.10	0.09	0.14	0	0.02	0.06	0.19	0.18	0.27	0	0.05	0.13	4.00	4.00	6.00	0	1.00	2.00	0.11	0.0266666666666667	0.213333333333333	0.06	4.66666666666667	1
G10090_13701	17160	Man2b2	17.34	13.85	12.40	28.02	25.35	24.84	34.40	26.66	24.68	60.19	54.90	51.69	1075.00	856.00	779.00	1830.00	1623.00	1642.00	14.53	26.07	28.58	55.5933333333333	903.333333333333	1698.33333333333
G10090_4424	71198	Otud1	9.54	4.15	3.37	11.89	10.90	11.81	18.93	7.98	6.72	25.53	23.61	24.58	636.00	276.00	230.00	818.00	745.00	819.00	5.68666666666667	11.5333333333333	11.21	24.5733333333333	380.666666666667	794
G10090_16220	243978	Mrgprx2	0	0	0	0	0	0.02	0	0	0	0	0	0.05	0	0	0	0	0	2.00	0	0.00666666666666667	0	0.0166666666666667	0	0.666666666666667
G10090_1137	384997	Pglyrp4	0	0	0.02	0	0.05	0.02	0	0	0.05	0	0.11	0.05	0	0	1.00	0	2.00	1.00	0.00666666666666667	0.0233333333333333	0.0166666666666667	0.0533333333333333	0.333333333333333	1
G10090_7221	68147	Gar1	7.95	12.65	15.04	8.82	7.79	7.93	15.77	24.35	29.95	18.95	16.88	16.50	185.00	294.00	358.00	212.00	186.00	192.00	11.88	8.18	23.3566666666667	17.4433333333333	279	196.666666666667
G10090_2523	224697	Adamts10	41.83	24.63	22.62	48.60	56.97	49.31	83.00	47.39	45.03	104.39	123.38	102.62	3005.00	1781.00	1685.00	3673.00	4255.00	3783.00	29.6933333333333	51.6266666666667	58.4733333333333	110.13	2157	3903.66666666667
G10090_16149	12321	Calu	76.51	83.13	93.05	93.60	99.69	100.71	151.81	159.97	185.24	201.05	215.90	209.59	4572.00	4978.00	5687.00	5834.00	6136.00	6319.00	84.23	98	165.673333333333	208.846666666667	5079	6096.33333333333
G10090_4339	626596	Rgs22	1.74	0.67	0.39	1.24	1.58	1.99	3.46	1.29	0.78	2.66	3.43	4.14	142.01	57.00	32.88	109.09	138.06	171.18	0.933333333333333	1.60333333333333	1.84333333333333	3.41	77.2966666666667	139.443333333333
G10090_6185	215814	Ccdc28a	2.96	3.55	3.65	4.91	5.63	4.90	5.88	6.83	7.27	10.55	12.19	10.20	92.17	95.23	107.27	151.70	167.25	146.04	3.38666666666667	5.14666666666667	6.66	10.98	98.2233333333333	154.996666666667
G10090_2485	74055	Plce1	3.39	1.66	1.54	7.19	6.47	6.62	6.72	3.19	3.06	15.43	14.01	13.79	572.00	281.00	254.00	1232.00	1075.00	1126.00	2.19666666666667	6.76	4.32333333333333	14.41	369	1144.33333333333
G10090_3952	20741	Sptb	0.24	0.13	0.08	0.47	0.42	0.42	0.47	0.24	0.16	1.01	0.90	0.88	47.00	25.00	16.00	96.00	84.00	87.00	0.15	0.436666666666667	0.29	0.93	29.3333333333333	89
G10090_413	240058	Cpne5	0.86	0.96	0.60	3.44	2.70	2.73	1.71	1.85	1.20	7.39	5.84	5.69	53.26	62.51	40.46	184.62	153.23	137.81	0.806666666666667	2.95666666666667	1.58666666666667	6.30666666666667	52.0766666666667	158.553333333333
G10090_21997	227377	Farp2	2.23	0.97	0.95	1.82	2.18	1.66	4.43	1.86	1.89	3.92	4.71	3.46	164.39	71.06	71.45	138.46	164.21	127.12	1.38333333333333	1.88666666666667	2.72666666666667	4.03	102.3	143.263333333333
G10090_29188	20196	S100a13	53.55	63.31	76.11	54.50	55.63	55.75	106.26	121.83	151.52	117.07	120.49	116.02	690.56	811.44	991.88	731.48	735.21	753.68	64.3233333333333	55.2933333333333	126.536666666667	117.86	831.293333333333	740.123333333333
G10090_50286	75129	4930524J08Rik	0.26	0.44	1.04	0.76	0.52	0.17	0.52	0.84	2.07	1.64	1.12	0.35	3.00	5.00	12.13	9.00	6.05	2.00	0.58	0.483333333333333	1.14333333333333	1.03666666666667	6.71	5.68333333333333
G10090_4858	16582	Kifc3	17.07	6.08	8.80	22.46	20.99	25.14	33.88	11.70	17.52	48.24	45.45	52.32	1055.00	370.00	541.00	1436.00	1341.00	1640.00	10.65	22.8633333333333	21.0333333333333	48.67	655.333333333333	1472.33333333333
G10090_6318	78938	Fbxo34	7.87	8.57	8.60	6.12	7.22	6.59	15.62	16.48	17.12	13.15	15.63	13.71	441.00	491.00	499.00	362.00	421.00	394.00	8.34666666666667	6.64333333333333	16.4066666666667	14.1633333333333	477	392.333333333333
G10090_6917	214663	Slc25a29	10.12	6.02	5.01	3.88	3.34	3.80	20.07	11.57	9.98	8.33	7.24	7.90	369.00	219.00	187.00	146.00	125.00	144.00	7.05	3.67333333333333	13.8733333333333	7.82333333333333	258.333333333333	138.333333333333
G10090_17799	68585	Rtn4	36.81	41.02	59.27	45.49	46.30	47.59	73.03	78.92	118.00	97.72	100.28	99.03	2773.83	3021.64	4425.76	3488.57	3526.11	3668.11	45.7	46.46	89.9833333333333	99.01	3407.07666666667	3560.93
G10090_4390	77116	Mtmr2	22.42	23.93	23.98	28.25	27.46	28.12	44.48	46.04	47.74	60.68	59.47	58.52	1494.17	1516.86	1559.12	1821.85	1817.04	1850.60	23.4433333333333	27.9433333333333	46.0866666666667	59.5566666666667	1523.38333333333	1829.83
G10090_8755	211329	Ncoa7	3.82	4.57	3.90	5.95	6.08	5.82	7.57	8.79	7.77	12.79	13.16	12.12	307.42	341.56	288.73	540.97	503.08	511.71	4.09666666666667	5.95	8.04333333333333	12.69	312.57	518.586666666667
G10090_24699	51797	Ctps	23.65	62.11	49.07	14.48	14.69	13.00	46.93	119.52	97.69	31.10	31.82	27.06	1198.00	3138.00	2540.00	756.00	762.00	685.00	44.9433333333333	14.0566666666667	88.0466666666667	29.9933333333333	2292	734.333333333333
G10090_8877	26945	Tpsg1	0	0	0	0	0.05	0	0	0	0	0	0.11	0	0	0	0	0	1.00	0	0	0.0166666666666667	0	0.0366666666666667	0	0.333333333333333
G10090_16606	381820	Smim10l1	27.21	21.60	20.16	38.22	37.49	39.19	54.00	41.56	40.13	82.09	81.20	81.56	1158.00	935.00	880.00	1808.00	1777.00	1878.00	22.99	38.3	45.23	81.6166666666667	991	1821
G10090_23466	12778	Ackr3	86.63	183.82	163.85	33.07	37.03	37.41	171.90	353.71	326.18	71.05	80.20	77.86	3300.00	6993.00	6378.00	1297.00	1440.00	1478.00	144.766666666667	35.8366666666667	283.93	76.37	5557	1405
G10090_2519	54672	Adgrg3	7.23	9.45	13.30	4.47	4.65	4.36	14.34	18.19	26.47	9.61	10.08	9.08	338.00	443.00	630.00	213.00	226.00	216.00	9.99333333333333	4.49333333333333	19.6666666666667	9.59	470.333333333333	218.333333333333
G10090_49600	115489469	Gm52523	0.59	0.64	0.45	0.45	0.51	0.20	1.17	1.23	0.89	0.96	1.10	0.41	9.78	10.56	7.63	7.67	8.62	3.38	0.56	0.386666666666667	1.09666666666667	0.823333333333333	9.32333333333333	6.55666666666667
G10090_2082	75079	Zbtb49	2.06	2.39	2.72	2.67	2.56	2.54	4.09	4.61	5.42	5.74	5.55	5.29	105.00	111.00	118.00	141.01	140.60	142.00	2.39	2.59	4.70666666666667	5.52666666666667	111.333333333333	141.203333333333
G10090_8864	81910	Rrbp1	91.54	102.92	123.56	81.28	84.71	83.66	181.65	198.05	245.97	174.58	183.46	174.10	5759.00	6237.00	7434.00	5379.00	5621.00	5548.00	106.006666666667	83.2166666666667	208.556666666667	177.38	6476.66666666667	5516
G10090_26817	338417	Scgb1c1	11.50	12.61	10.45	10.36	14.91	16.39	22.82	24.26	20.81	22.25	32.30	34.11	85.00	93.00	79.00	79.00	113.00	126.00	11.52	13.8866666666667	22.63	29.5533333333333	85.6666666666667	106
G10090_8527	382044	Ces1b	0.25	0.38	0.11	0.21	0.38	0.30	0.50	0.74	0.22	0.45	0.83	0.62	9.07	13.65	4.04	7.76	14.05	11.09	0.246666666666667	0.296666666666667	0.486666666666667	0.633333333333333	8.92	10.9666666666667
G10090_21293	56327	Arl2	36.82	24.63	19.35	32.75	28.85	31.08	73.05	47.40	38.52	70.35	62.49	64.69	575.00	384.00	309.00	528.00	462.00	505.00	26.9333333333333	30.8933333333333	52.99	65.8433333333333	422.666666666667	498.333333333333
G10090_19868	68020	Coa8	16.44	13.59	17.22	17.98	19.29	18.65	32.62	26.14	34.28	38.63	41.78	38.81	316.14	260.02	338.68	346.39	365.54	364.13	15.75	18.64	31.0133333333333	39.74	304.946666666667	358.686666666667
G10090_10166	217946	Cdca7l	3.79	2.12	1.57	4.99	4.80	4.16	7.53	4.08	3.12	10.72	10.39	8.65	189.06	105.18	79.02	258.27	241.47	215.42	2.49333333333333	4.65	4.91	9.92	124.42	238.386666666667
G10090_235	227399	Ppip5k2	2.98	2.41	3.21	5.94	4.76	4.91	5.90	4.63	6.40	12.77	10.30	10.23	312.20	249.55	342.00	646.22	505.00	523.17	2.86666666666667	5.20333333333333	5.64333333333333	11.1	301.25	558.13
G10090_12607	218772	Rarb	3.49	2.47	1.16	1.67	2.17	2.19	6.93	4.75	2.31	3.58	4.69	4.57	194.35	131.05	65.05	95.18	126.82	132.40	2.37333333333333	2.01	4.66333333333333	4.28	130.15	118.133333333333
G10090_25571	13006	Smc3	12.88	9.86	10.72	17.27	16.16	16.29	25.56	18.97	21.35	37.09	34.99	33.91	1178.00	900.00	1003.00	1630.00	1515.00	1550.00	11.1533333333333	16.5733333333333	21.96	35.33	1027	1565
G10090_25699	77358	9430069I07Rik	0	0	0	0.10	0	0	0	0	0	0.21	0	0	0	0	0	1.00	0	0	0	0.0333333333333333	0	0.07	0	0.333333333333333
G10090_2698	373864	Col27a1	1.27	1.07	1.00	4.33	4.11	3.64	2.51	2.05	2.00	9.31	8.91	7.57	178.00	147.00	129.00	618.00	580.00	525.00	1.11333333333333	4.02666666666667	2.18666666666667	8.59666666666667	151.333333333333	574.333333333333
G10090_2868	54141	Spag5	0.74	1.16	1.57	1.36	1.27	1.00	1.47	2.24	3.13	2.93	2.75	2.09	38.00	69.00	99.00	88.00	71.00	64.00	1.15666666666667	1.21	2.28	2.59	68.6666666666667	74.3333333333333
G10090_540	77480	Kidins220	15.93	11.43	11.37	20.77	21.08	20.42	31.62	21.99	22.63	44.61	45.65	42.50	2278.03	1628.81	1658.00	3084.03	3090.00	3052.06	12.91	20.7566666666667	25.4133333333333	44.2533333333333	1854.94666666667	3075.36333333333
G10090_28930	28019	Ing4	20.96	14.48	17.32	25.37	28.59	25.94	41.58	27.87	34.47	54.49	61.92	53.99	626.00	432.00	529.00	782.00	876.00	806.00	17.5866666666667	26.6333333333333	34.64	56.8	529	821.333333333333
G10090_31547	72852	Mblac2	1.32	0.71	0.70	1.96	2.00	1.96	2.61	1.37	1.39	4.22	4.34	4.08	96.00	52.00	52.00	148.00	150.00	149.00	0.91	1.97333333333333	1.79	4.21333333333333	66.6666666666667	149
G10090_8434	320095	6430550D23Rik	0.18	0.16	0.07	0.59	0.44	0.52	0.35	0.30	0.14	1.27	0.95	1.08	5.94	5.10	2.09	22.18	14.17	19.00	0.136666666666667	0.516666666666667	0.263333333333333	1.1	4.37666666666667	18.45
G10090_12508	20192	Ryr3	0.02	0.01	0.01	0.13	0.08	0.08	0.04	0.01	0.03	0.28	0.17	0.16	5.32	2.00	4.00	40.00	24.00	24.00	0.0133333333333333	0.0966666666666667	0.0266666666666667	0.203333333333333	3.77333333333333	29.3333333333333
G10090_30129	228136	Zdhhc5	21.28	23.44	28.05	23.09	23.17	23.29	42.23	45.11	55.83	49.59	50.19	48.48	1901.34	2090.70	2562.35	2129.23	2122.62	2164.87	24.2566666666667	23.1833333333333	47.7233333333333	49.42	2184.79666666667	2138.90666666667
G10090_7183	14121	Fbp1	0.40	0.59	1.04	0.04	0.11	0.14	0.80	1.13	2.07	0.08	0.23	0.29	11.00	16.00	29.00	1.00	3.00	4.00	0.676666666666667	0.0966666666666667	1.33333333333333	0.2	18.6666666666667	2.66666666666667
G10090_20688	24128	Xrn2	25.89	26.41	27.33	24.79	23.53	24.69	51.37	50.81	54.41	53.25	50.97	51.39	1584.10	1611.99	1708.94	1626.46	1536.03	1605.08	26.5433333333333	24.3366666666667	52.1966666666667	51.87	1635.01	1589.19
G10090_4791	71838	Phf7	5.27	4.60	5.00	3.44	3.03	3.54	10.47	8.86	9.96	7.39	6.55	7.37	192.00	167.00	186.00	132.00	116.00	139.00	4.95666666666667	3.33666666666667	9.76333333333333	7.10333333333333	181.666666666667	129
G10090_1272	209294	Csta1	0.08	0.02	0	0	0	0.02	0.16	0.04	0	0	0	0.04	4.01	1.00	0	0	0	1.00	0.0333333333333333	0.00666666666666667	0.0666666666666667	0.0133333333333333	1.67	0.333333333333333
G10090_3546	69367	Glrx2	13.54	12.89	18.28	13.42	15.44	15.65	26.86	24.80	36.39	28.82	33.44	32.57	516.44	512.61	544.47	585.72	589.19	614.02	14.9033333333333	14.8366666666667	29.35	31.61	524.506666666667	596.31
G10090_5116	228140	Tnks1bp1	50.60	61.71	67.39	39.73	45.42	41.29	100.39	118.74	134.15	85.35	98.37	85.93	5529.00	6753.10	7507.00	4452.00	5067.00	4672.68	59.9	42.1466666666667	117.76	89.8833333333333	6596.36666666667	4730.56
G10090_31926	380728	Kcnh4	0.35	0.24	0.40	0.36	0.52	0.24	0.70	0.46	0.79	0.78	1.12	0.50	25.00	17.00	29.00	27.00	38.00	18.00	0.33	0.373333333333333	0.65	0.8	23.6666666666667	27.6666666666667
G10090_4956	18155	Pnoc	0.12	0.08	0.03	0.02	0.11	0.14	0.23	0.16	0.06	0.05	0.24	0.29	4.66	3.38	1.11	0.96	4.46	4.30	0.0766666666666667	0.09	0.15	0.193333333333333	3.05	3.24
G10090_49957	115490363	Gm43868	0.14	0.02	0.13	0.14	0.04	0.11	0.28	0.05	0.25	0.31	0.09	0.24	6.02	1.03	5.56	6.37	1.86	5.05	0.0966666666666667	0.0966666666666667	0.193333333333333	0.213333333333333	4.20333333333333	4.42666666666667
G10090_27670	68554	Cebpzos	6.73	5.08	5.74	6.76	5.80	7.28	13.36	9.78	11.43	14.53	12.56	15.15	139.91	115.96	126.46	142.08	116.29	156.78	5.85	6.61333333333333	11.5233333333333	14.08	127.443333333333	138.383333333333
G10090_30040	93724	Pcdhga12	1.57	2.33	2.09	3.35	3.70	3.35	3.11	4.48	4.15	7.20	8.01	6.98	150.15	222.62	204.38	331.36	363.22	334.09	1.99666666666667	3.46666666666667	3.91333333333333	7.39666666666667	192.383333333333	342.89
G10090_32950	20305	Ccl6	128.71	151.57	718.38	115.26	99.36	91.92	255.39	291.66	1430.11	247.58	215.19	191.30	3400.00	3997.00	19405.00	3143.00	2691.00	2526.00	332.886666666667	102.18	659.053333333333	218.023333333333	8934	2786.66666666667
G10090_2601	19043	Ppm1b	38.29	32.35	26.64	29.65	31.10	30.97	75.98	62.24	53.04	63.69	67.35	64.44	1755.00	1552.00	1361.00	1594.00	1654.00	1693.00	32.4266666666667	30.5733333333333	63.7533333333333	65.16	1556	1647
G10090_24016	21345	Tagln	26.45	25.05	8.81	72.02	73.01	73.54	52.49	48.20	17.54	154.70	158.13	153.04	774.34	732.01	263.72	2176.37	2191.27	2239.37	20.1033333333333	72.8566666666667	39.41	155.29	590.023333333333	2202.33666666667
G10090_12014	100702	Gbp6	7.81	42.72	29.59	51.89	52.99	62.58	15.50	82.20	58.91	111.47	114.76	130.24	627.46	3421.64	2436.88	4356.20	4399.37	5264.90	26.7066666666667	55.82	52.2033333333333	118.823333333333	2161.99333333333	4673.49
G10090_24551	18491	Pappa	3.28	3.41	5.42	0.22	0.41	0.30	6.50	6.56	10.78	0.48	0.89	0.62	685.32	711.64	1157.87	48.15	88.38	65.28	4.03666666666667	0.31	7.94666666666667	0.663333333333333	851.61	67.27
G10090_13073	331493	Gm5127	0.09	0.09	0.12	0.14	0.29	0.26	0.18	0.17	0.23	0.31	0.63	0.54	3.00	3.00	4.00	5.00	10.00	9.00	0.1	0.23	0.193333333333333	0.493333333333333	3.33333333333333	8
G10090_18960	654801	Zfp784	4.21	4.64	5.34	4.95	4.66	4.74	8.35	8.93	10.63	10.63	10.10	9.87	168.00	185.00	218.00	204.00	191.00	197.00	4.73	4.78333333333333	9.30333333333333	10.2	190.333333333333	197.333333333333
G10090_19160	11615	Gm4737	15.57	14.58	19.62	8.00	9.88	7.58	30.90	28.06	39.06	17.19	21.40	15.77	606.30	566.79	780.97	321.52	394.31	306.92	16.59	8.48666666666667	32.6733333333333	18.12	651.353333333333	340.916666666667
G10090_5027	68550	Tefm	2.29	2.35	3.62	3.25	3.32	2.70	4.54	4.53	7.21	6.99	7.19	5.61	58.00	61.00	83.00	86.00	85.00	72.00	2.75333333333333	3.09	5.42666666666667	6.59666666666667	67.3333333333333	81
G10090_7815	56457	Clptm1	48.22	47.41	51.22	52.68	50.92	52.10	95.68	91.23	101.97	113.16	110.28	108.42	2519.00	2474.00	2727.00	2769.00	2676.00	2774.00	48.95	51.9	96.2933333333333	110.62	2573.33333333333	2739.66666666667
G10090_3454	381157	Greb1l	0.31	0.26	0.13	0.16	0.21	0.13	0.61	0.51	0.26	0.35	0.46	0.28	49.00	42.00	21.00	27.00	35.00	22.00	0.233333333333333	0.166666666666667	0.46	0.363333333333333	37.3333333333333	28
G10090_15711	105439	Slain1	3.13	2.69	2.24	3.74	3.86	3.91	6.22	5.18	4.47	8.04	8.36	8.14	168.00	145.00	123.00	207.00	212.00	220.00	2.68666666666667	3.83666666666667	5.29	8.18	145.333333333333	213
G10090_7307	11782	Ap4s1	15.80	14.55	14.88	14.61	14.00	14.75	31.35	27.99	29.61	31.38	30.33	30.69	494.96	456.64	419.30	450.68	424.77	445.14	15.0766666666667	14.4533333333333	29.65	30.8	456.966666666667	440.196666666667
G10090_9483	78469	Tmem247	0.15	0.15	0	0	0	0	0.30	0.29	0	0	0	0	2.00	2.00	0	0	0	0	0.1	0	0.196666666666667	0	1.33333333333333	0
G10090_23861	12825	Col3a1	29.47	26.42	22.26	130.38	121.77	115.46	58.47	50.83	44.32	280.06	263.72	240.29	3095.00	2770.00	2391.00	14137.00	13113.00	12616.00	26.05	122.536666666667	51.2066666666667	261.356666666667	2752	13288.6666666667
G10090_26503	67771	Arpc5	128.51	190.66	213.14	107.29	99.32	105.34	254.99	366.88	424.31	230.45	215.10	219.23	4523.00	6699.00	7671.00	3898.00	3584.00	3857.00	177.436666666667	103.983333333333	348.726666666667	221.593333333333	6297.66666666667	3779.66666666667
G10090_32654	545677	Gm12888	0	0.05	0	0	0	0	0	0.09	0	0	0	0	0	1.00	0	0	0	0	0.0166666666666667	0	0.03	0	0.333333333333333	0
G10090_21626	69178	Snx5	28.80	32.26	45.27	37.47	35.38	35.51	57.15	62.08	90.12	80.49	76.63	73.90	1314.00	1470.00	2118.00	1762.00	1647.00	1684.00	35.4433333333333	36.12	69.7833333333333	77.0066666666667	1634	1697.66666666667
G10090_16341	107701	Sf3b4	35.22	30.00	33.11	33.61	30.33	31.56	69.89	57.72	65.91	72.19	65.68	65.68	1135.00	965.00	1091.00	1118.00	1002.00	1058.00	32.7766666666667	31.8333333333333	64.5066666666667	67.85	1063.66666666667	1059.33333333333
G10090_2540	240888	Gpr161	0.53	0.51	0.33	0.76	0.76	0.98	1.04	0.98	0.66	1.63	1.64	2.04	67.66	66.00	43.00	101.23	101.10	132.25	0.456666666666667	0.833333333333333	0.893333333333333	1.77	58.8866666666667	111.526666666667
G10090_11488	19212	Pter	1.73	1.52	1.34	2.71	3.20	1.99	3.43	2.92	2.67	5.83	6.93	4.14	58.00	47.00	44.00	108.68	108.72	73.60	1.53	2.63333333333333	3.00666666666667	5.63333333333333	49.6666666666667	97
G10090_12652	320713	Mysm1	9.94	9.43	9.31	9.24	8.82	7.71	19.73	18.15	18.54	19.85	19.11	16.05	1275.24	1157.08	1184.76	1203.58	1165.60	1051.17	9.56	8.59	18.8066666666667	18.3366666666667	1205.69333333333	1140.11666666667
G10090_1006	17955	Nap1l4	29.62	32.96	39.58	39.66	39.29	40.14	58.78	63.42	78.80	85.20	85.09	83.53	1271.24	1407.00	1732.09	1752.09	1724.26	1786.00	34.0533333333333	39.6966666666667	67	84.6066666666667	1470.11	1754.11666666667
G10090_10554	12721	Coro1a	88.83	142.65	178.34	94.37	65.93	74.03	176.25	274.50	355.02	202.70	142.79	154.06	2731.00	4374.00	5604.00	3001.00	2081.00	2371.00	136.606666666667	78.11	268.59	166.516666666667	4236.33333333333	2484.33333333333
G10090_13824	102637087	Gm33989	2.50	2.27	2.01	3.88	4.14	4.03	4.97	4.36	4.00	8.34	8.97	8.39	760.67	687.85	624.91	1217.78	1290.16	1274.43	2.26	4.01666666666667	4.44333333333333	8.56666666666667	691.143333333333	1260.79
G10090_27175	22694	Zfp35	3.57	5.78	6.07	6.40	6.28	5.89	7.09	11.12	12.09	13.74	13.60	12.25	203.00	328.00	353.01	375.19	366.00	348.06	5.14	6.19	10.1	13.1966666666667	294.67	363.083333333333
G10090_23620	21934	Tnfrsf11a	1.43	2.88	2.69	1.42	1.27	1.11	2.84	5.53	5.35	3.05	2.76	2.31	137.73	277.80	267.15	143.63	131.24	114.21	2.33333333333333	1.26666666666667	4.57333333333333	2.70666666666667	227.56	129.693333333333
G10090_5314	227743	Mapkap1	13.87	8.44	11.80	18.71	16.73	17.42	27.51	16.24	23.48	40.19	36.23	36.26	705.12	446.44	623.09	1010.72	879.55	960.00	11.37	17.62	22.41	37.56	591.55	950.09
G10090_11496	56496	Tspan6	2.54	1.38	1.98	7.66	7.29	7.72	5.05	2.66	3.94	16.45	15.79	16.06	89.77	51.34	72.60	264.36	244.00	264.04	1.96666666666667	7.55666666666667	3.88333333333333	16.1	71.2366666666667	257.466666666667
G10090_25427	232984	B3gnt8	1.24	2.09	2.02	3.64	2.50	1.73	2.46	4.02	4.01	7.81	5.42	3.61	43.00	63.00	65.00	124.00	81.00	58.00	1.78333333333333	2.62333333333333	3.49666666666667	5.61333333333333	57	87.6666666666667
G10090_5653	110332	Pp2d1	0.32	0.28	0.29	0.07	0.13	0.15	0.63	0.54	0.58	0.14	0.29	0.32	14.59	12.88	13.70	3.12	6.33	7.43	0.296666666666667	0.116666666666667	0.583333333333333	0.25	13.7233333333333	5.62666666666667
G10090_14022	229534	Pbxip1	33.82	31.34	29.37	37.42	38.36	36.00	67.12	60.30	58.47	80.37	83.07	74.92	2867.36	2654.64	2546.59	3268.47	3334.55	3172.65	31.51	37.26	61.9633333333333	79.4533333333333	2689.53	3258.55666666667
G10090_2177	328035	Fads6	0.82	0.56	0.54	0.90	0.71	0.79	1.63	1.07	1.07	1.93	1.55	1.64	87.66	62.73	62.11	105.52	82.76	93.28	0.64	0.8	1.25666666666667	1.70666666666667	70.8333333333333	93.8533333333333
G10090_12301	19153	Prx	65.26	61.03	66.22	83.21	95.58	90.31	129.50	117.44	131.82	178.75	207.00	187.95	5836.00	5445.00	6059.00	7703.00	8754.00	8384.00	64.17	89.7	126.253333333333	191.233333333333	5780	8280.33333333333
G10090_31340	211347	Pank3	11.02	10.27	10.89	14.47	16.50	15.04	21.86	19.77	21.67	31.09	35.73	31.31	1535.08	1429.00	1550.97	2081.83	2357.00	2180.57	10.7266666666667	15.3366666666667	21.1	32.71	1505.01666666667	2206.46666666667
G10090_17693	109815	Selenos	60.00	60.18	67.28	51.17	46.88	57.37	119.06	115.79	133.94	109.93	101.54	119.39	1306.00	1307.00	1498.00	1149.00	1046.00	1298.00	62.4866666666667	51.8066666666667	122.93	110.286666666667	1370.33333333333	1164.33333333333
G10090_33947	12832	Col5a2	7.20	5.19	5.96	16.77	17.92	16.80	14.30	9.99	11.86	36.02	38.80	34.95	901.00	648.00	762.00	2165.00	2297.00	2185.00	6.11666666666667	17.1633333333333	12.05	36.59	770.333333333333	2215.66666666667
G10090_5097	545085	Wdr70	12.69	9.62	12.30	11.92	11.24	11.44	25.19	18.50	24.49	25.60	24.34	23.81	467.00	351.00	458.00	427.00	406.00	420.00	11.5366666666667	11.5333333333333	22.7266666666667	24.5833333333333	425.333333333333	417.666666666667
G10090_1276	27419	Naglu	7.34	5.90	5.29	10.28	8.64	10.35	14.57	11.36	10.52	22.08	18.72	21.53	332.00	266.00	244.00	491.00	410.00	497.00	6.17666666666667	9.75666666666667	12.15	20.7766666666667	280.666666666667	466
G10090_19643	67242	Gemin6	1.70	2.15	2.48	2.46	2.24	2.43	3.38	4.14	4.94	5.28	4.85	5.06	35.00	44.00	52.00	52.00	47.00	52.00	2.11	2.37666666666667	4.15333333333333	5.06333333333333	43.6666666666667	50.3333333333333
G10090_3565	320840	Negr1	0.40	0.34	0.27	2.03	2.07	1.79	0.80	0.66	0.54	4.36	4.48	3.73	88.75	98.62	78.92	261.03	263.70	229.63	0.336666666666667	1.96333333333333	0.666666666666667	4.19	88.7633333333333	251.453333333333
G10090_10202	66240	Kcne1l	0.04	0	0	0.07	0	0	0.07	0	0	0.16	0	0	1.00	0	0	2.00	0	0	0.0133333333333333	0.0233333333333333	0.0233333333333333	0.0533333333333333	0.333333333333333	0.666666666666667
G10090_3081	72723	Zfp74	2.51	1.63	1.99	4.38	3.66	3.91	4.98	3.14	3.97	9.40	7.93	8.13	186.07	120.00	150.95	333.24	278.51	302.00	2.04333333333333	3.98333333333333	4.03	8.48666666666667	152.34	304.583333333333
G10090_7658	17765	Mtf2	6.22	7.70	7.91	6.88	7.88	6.97	12.33	14.81	15.74	14.79	17.06	14.51	487.00	605.00	621.00	563.00	619.00	569.00	7.27666666666667	7.24333333333333	14.2933333333333	15.4533333333333	571	583.666666666667
G10090_12375	433415	Gm13420	0.34	0.25	0.22	0.13	0.20	0.26	0.66	0.48	0.44	0.27	0.44	0.55	25.00	18.18	20.07	10.26	16.73	20.55	0.27	0.196666666666667	0.526666666666667	0.42	21.0833333333333	15.8466666666667
G10090_6060	57916	Tnfrsf13b	2.18	3.22	5.67	3.91	2.50	2.39	4.33	6.20	11.29	8.40	5.42	4.98	119.81	169.92	311.77	214.47	138.37	137.01	3.69	2.93333333333333	7.27333333333333	6.26666666666667	200.5	163.283333333333
G10090_1494	75302	Asxl2	5.06	3.67	4.30	6.61	6.25	5.81	10.03	7.06	8.57	14.20	13.55	12.10	948.86	710.10	808.52	1270.12	1198.13	1143.64	4.34333333333333	6.22333333333333	8.55333333333333	13.2833333333333	822.493333333333	1203.96333333333
G10090_25463	19662	Rbp4	11.09	9.97	5.72	11.36	10.85	14.17	22.00	19.18	11.38	24.41	23.50	29.49	188.00	167.00	99.00	207.00	193.00	256.00	8.92666666666667	12.1266666666667	17.52	25.8	151.333333333333	218.666666666667
G10090_13690	29865	Cabp5	0.03	0	0	0	0.02	0	0.06	0	0	0	0.05	0	1.04	0	0	0	0.90	0	0.01	0.00666666666666667	0.02	0.0166666666666667	0.346666666666667	0.3
G10090_6178	56738	Mocs1	48.71	38.97	39.28	17.37	17.52	18.44	96.65	74.98	78.20	37.31	37.95	38.37	2279.57	1822.39	1891.07	843.71	833.94	892.83	42.32	17.7766666666667	83.2766666666667	37.8766666666667	1997.67666666667	856.826666666667
G10090_28106	69237	Gtpbp4	13.71	20.51	19.25	13.82	15.37	14.65	27.21	39.47	38.32	29.68	33.29	30.50	683.25	1016.90	981.84	704.51	779.21	753.12	17.8233333333333	14.6133333333333	35	31.1566666666667	893.996666666667	745.613333333333
G10090_17883	105242418	Gm38690	0.10	0	0.08	0.15	0.22	0.10	0.20	0	0.16	0.33	0.48	0.21	2.68	0	2.14	4.17	6.00	2.80	0.06	0.156666666666667	0.12	0.34	1.60666666666667	4.32333333333333
G10090_624	225887	Ndufs8	32.26	35.04	38.51	44.70	34.00	41.65	64.02	67.42	76.67	96.02	73.63	86.68	464.00	504.00	564.00	655.00	500.00	624.00	35.27	40.1166666666667	69.37	85.4433333333333	510.666666666667	593
G10090_14912	22646	Zfp105	1.88	2.56	3.23	3.28	3.33	3.10	3.73	4.92	6.43	7.04	7.21	6.45	74.37	99.03	128.25	130.26	133.03	126.48	2.55666666666667	3.23666666666667	5.02666666666667	6.9	100.55	129.923333333333
G10090_6394	432763	Prr7	5.03	12.45	7.48	2.33	2.40	1.89	9.99	23.95	14.90	5.01	5.19	3.93	222.04	385.95	269.00	81.31	87.15	72.04	8.32	2.20666666666667	16.28	4.71	292.33	80.1666666666667
G10090_13720	81907	Tmem108	1.59	0.94	1.14	2.20	2.13	1.89	3.15	1.80	2.27	4.72	4.61	3.94	109.00	63.00	81.00	158.00	150.00	138.00	1.22333333333333	2.07333333333333	2.40666666666667	4.42333333333333	84.3333333333333	148.666666666667
G10090_31146	17110	Lyz1	465.70	318.58	271.84	543.99	506.40	532.55	924.07	613.02	541.17	1168.50	1096.74	1108.29	10785.53	7365.26	6437.77	13005.30	12024.20	12830.20	352.04	527.646666666667	692.753333333333	1124.51	8196.18666666667	12619.9
G10090_5249	269784	Cntn4	0.02	0	0	0.09	0.10	0.10	0.04	0	0	0.19	0.21	0.20	2.00	0	0	10.00	11.00	10.00	0.00666666666666667	0.0966666666666667	0.0133333333333333	0.2	0.666666666666667	10.3333333333333
G10090_24105	68527	Ucma	0	0	0.07	0	0	0	0	0	0.13	0	0	0	0	0	1.00	0	0	0	0.0233333333333333	0	0.0433333333333333	0	0.333333333333333	0
G10090_8752	99167	Ssx2ip	10.78	8.34	9.16	7.34	6.46	7.96	21.39	16.06	18.24	15.78	13.99	16.56	706.00	545.00	616.00	503.00	436.00	548.00	9.42666666666667	7.25333333333333	18.5633333333333	15.4433333333333	622.333333333333	495.666666666667
G10090_2971	18641	Pfkl	14.35	9.03	12.92	14.31	13.73	14.51	28.48	17.38	25.71	30.74	29.73	30.20	1013.54	640.23	937.89	1044.83	995.71	1064.37	12.1	14.1833333333333	23.8566666666667	30.2233333333333	863.886666666667	1034.97
G10090_2630	15400	Hoxa3	5.73	3.27	2.84	7.78	7.77	7.19	11.37	6.29	5.66	16.71	16.82	14.97	299.99	168.00	155.00	486.00	458.00	433.00	3.94666666666667	7.58	7.77333333333333	16.1666666666667	207.663333333333	459
G10090_399	69902	Mrto4	8.59	16.62	20.99	10.50	9.26	9.21	17.05	31.99	41.79	22.56	20.05	19.17	191.00	370.00	477.00	241.00	211.00	213.00	15.4	9.65666666666667	30.2766666666667	20.5933333333333	346	221.666666666667
G10090_19944	69837	Pcgf1	10.78	7.78	10.64	8.59	8.85	8.32	21.38	14.98	21.18	18.46	19.17	17.30	175.00	123.00	182.00	144.00	152.00	145.00	9.73333333333333	8.58666666666667	19.18	18.31	160	147
G10090_4429	76563	Qrsl1	2.49	3.81	4.60	3.89	3.52	2.34	4.94	7.32	9.15	8.36	7.62	4.87	91.00	139.00	172.00	147.00	132.00	89.00	3.63333333333333	3.25	7.13666666666667	6.95	134	122.666666666667
G10090_30246	231803	Mepce	19.96	21.04	23.08	19.50	21.00	18.56	39.61	40.49	45.94	41.89	45.48	38.62	1185.00	1247.00	1401.00	1195.00	1278.00	1146.00	21.36	19.6866666666667	42.0133333333333	41.9966666666667	1277.66666666667	1206.33333333333
G10090_12938	51786	Cpsf2	5.70	7.60	8.26	7.60	7.68	7.48	11.31	14.63	16.44	16.32	16.63	15.57	561.00	752.00	826.00	766.00	777.00	762.00	7.18666666666667	7.58666666666667	14.1266666666667	16.1733333333333	713	768.333333333333
G10090_24524	213119	Itga10	0.64	0.66	0.51	1.33	1.43	0.97	1.27	1.28	1.02	2.87	3.09	2.02	61.00	63.00	50.00	131.00	139.00	96.00	0.603333333333333	1.24333333333333	1.19	2.66	58	122
G10090_15406	218215	Rnf144b	13.92	10.80	12.30	10.35	8.91	9.68	27.63	20.78	24.49	22.23	19.29	20.14	1191.00	922.00	1076.00	914.00	781.00	861.00	12.34	9.64666666666667	24.3	20.5533333333333	1063	852
G10090_288	245128	AU018091	0.09	0.06	0.02	0.12	0.06	0.21	0.18	0.12	0.03	0.27	0.14	0.44	5.88	3.88	1.01	8.22	4.17	14.12	0.0566666666666667	0.13	0.11	0.283333333333333	3.59	8.83666666666667
G10090_26928	74375	Gcc1	7.09	11.65	10.40	8.62	8.23	6.99	14.06	22.42	20.70	18.52	17.82	14.54	552.00	906.00	828.00	693.00	657.00	566.00	9.71333333333333	7.94666666666667	19.06	16.96	762	638.666666666667
G10090_27482	66877	Crnkl1	7.63	9.17	10.33	8.90	8.40	8.93	15.14	17.65	20.56	19.13	18.18	18.59	445.00	534.00	616.00	536.00	502.00	542.00	9.04333333333333	8.74333333333333	17.7833333333333	18.6333333333333	531.666666666667	526.666666666667
G10090_3059	30949	Lcmt1	5.93	4.14	5.87	10.06	8.77	10.44	11.76	7.97	11.69	21.60	18.99	21.72	149.00	104.00	151.00	261.00	226.00	273.00	5.31333333333333	9.75666666666667	10.4733333333333	20.77	134.666666666667	253.333333333333
G10090_18339	54160	Copg2	8.67	6.13	7.06	10.55	9.17	9.19	17.20	11.79	14.05	22.66	19.86	19.13	654.92	462.08	545.35	822.60	710.23	722.32	7.28666666666667	9.63666666666666	14.3466666666667	20.55	554.116666666667	751.716666666667
G10090_9192	66967	Edem3	9.83	10.06	10.00	13.11	13.99	13.26	19.50	19.36	19.90	28.16	30.30	27.60	1225.00	1253.00	1276.00	1689.00	1788.00	1722.00	9.96333333333333	13.4533333333333	19.5866666666667	28.6866666666667	1251.33333333333	1733
G10090_4272	11484	Aspa	0.74	0.42	0.48	2.68	2.29	2.70	1.47	0.82	0.96	5.77	4.95	5.63	21.00	12.00	14.00	79.00	66.00	80.00	0.546666666666667	2.55666666666667	1.08333333333333	5.45	15.6666666666667	75
G10090_32522	100043057	Tmem207	0.03	0.04	0	0	0	0	0.07	0.07	0	0	0	0	0.99	1.00	0	0	0	0	0.0233333333333333	0	0.0466666666666667	0	0.663333333333333	0
G10090_3068	72195	Supt7l	6.75	5.65	7.24	8.93	6.86	7.00	13.39	10.88	14.42	19.19	14.85	14.57	337.65	282.46	370.75	461.61	351.83	364.64	6.54666666666667	7.59666666666667	12.8966666666667	16.2033333333333	330.286666666667	392.693333333333
G10090_17406	52206	Anapc4	18.84	16.81	18.45	21.27	20.30	20.64	37.39	32.35	36.73	45.68	43.96	42.95	940.00	837.00	941.00	1095.00	1038.00	1071.00	18.0333333333333	20.7366666666667	35.49	44.1966666666667	906	1068
G10090_25904	13480	Dpm1	14.69	15.23	16.69	13.35	12.87	14.25	29.15	29.31	33.22	28.68	27.87	29.65	627.00	649.00	729.00	589.00	563.00	633.00	15.5366666666667	13.49	30.56	28.7333333333333	668.333333333333	595
G10090_6951	18003	Nedd9	35.48	33.68	36.22	47.25	50.17	50.04	70.41	64.81	72.10	101.49	108.66	104.14	2953.00	2794.00	3079.00	4069.00	4267.00	4325.00	35.1266666666667	49.1533333333333	69.1066666666667	104.763333333333	2942	4220.33333333333
G10090_14665	100502940	Colca2	5.90	4.62	2.50	5.98	5.13	7.53	11.71	8.90	4.97	12.84	11.12	15.66	122.00	94.00	57.00	134.00	120.00	167.00	4.34	6.21333333333333	8.52666666666667	13.2066666666667	91	140.333333333333
G10090_20384	11853	Rhoc	238.29	545.40	516.18	131.13	154.26	143.62	472.82	1049.47	1027.60	281.68	334.09	298.90	4571.00	10445.00	10128.00	2599.00	3038.00	2867.00	433.29	143.003333333333	849.963333333333	304.89	8381.33333333333	2834.66666666667
G10090_7267	224674	Slc37a1	23.80	15.08	12.37	12.24	13.43	13.04	47.22	29.02	24.63	26.29	29.10	27.14	1326.00	839.00	725.00	702.00	768.00	737.00	17.0833333333333	12.9033333333333	33.6233333333333	27.51	963.333333333333	735.666666666667
G10090_7253	230866	Emc1	6.67	6.35	6.08	7.23	6.72	6.51	13.24	12.23	12.11	15.54	14.55	13.54	785.30	746.48	732.00	878.97	810.81	797.24	6.36666666666667	6.82	12.5266666666667	14.5433333333333	754.593333333333	829.006666666667
G10090_9199	77036	1700109H08Rik	6.25	5.13	3.34	0.91	0.92	1.06	12.41	9.87	6.66	1.96	1.99	2.21	79.32	64.94	43.37	11.94	11.97	14.03	4.90666666666667	0.963333333333333	9.64666666666667	2.05333333333333	62.5433333333333	12.6466666666667
G10090_1711	12686	Elovl3	0	0.03	0	0	0	0	0	0.06	0	0	0	0	0	1.00	0	0	0	0	0.01	0	0.02	0	0.333333333333333	0
G10090_27801	214812	Zfp609	14.71	10.22	9.36	11.45	12.32	11.16	29.19	19.66	18.63	24.60	26.68	23.22	2290.00	1572.00	1464.00	1839.00	1985.00	1811.00	11.43	11.6433333333333	22.4933333333333	24.8333333333333	1775.33333333333	1878.33333333333
G10090_11584	69585	Hjv	0.16	0.08	0	0.61	0.10	0.33	0.32	0.15	0	1.30	0.22	0.68	6.00	3.00	0	24.00	4.00	13.00	0.08	0.346666666666667	0.156666666666667	0.733333333333333	3	13.6666666666667
G10090_7572	16580	Kifc5b	0.54	0.24	0.41	0.59	0.77	0.44	1.08	0.47	0.81	1.27	1.66	0.91	26.74	11.88	20.34	30.04	38.62	22.33	0.396666666666667	0.6	0.786666666666667	1.28	19.6533333333333	30.33
G10090_6343	18424	Otx2	0.05	0	0.10	0.02	0.06	0.09	0.09	0	0.19	0.04	0.14	0.19	2.82	0	6.30	1.04	4.09	5.75	0.05	0.0566666666666667	0.0933333333333333	0.123333333333333	3.04	3.62666666666667
G10090_691	18952	Septin4	43.29	27.29	23.35	151.23	132.97	141.87	85.90	52.52	46.49	324.84	287.98	295.25	1128.02	705.02	609.02	4032.05	3544.00	3787.03	31.31	142.023333333333	61.6366666666667	302.69	814.02	3787.69333333333
G10090_1433	93843	Pnck	0.90	0.66	0.21	0.95	0.61	0.90	1.79	1.27	0.43	2.05	1.31	1.86	28.00	18.00	6.00	27.00	17.00	27.00	0.59	0.82	1.16333333333333	1.74	17.3333333333333	23.6666666666667
G10090_23225	53323	Ube2k	16.33	17.17	16.08	13.33	11.36	12.86	32.40	33.05	32.01	28.64	24.60	26.76	1503.00	1578.00	1513.00	1267.00	1072.00	1231.00	16.5266666666667	12.5166666666667	32.4866666666667	26.6666666666667	1531.33333333333	1190
G10090_32675	13185	Vps26c	10.14	10.07	11.38	16.06	14.85	15.64	20.12	19.37	22.65	34.50	32.15	32.55	455.00	451.00	522.00	744.00	683.00	730.00	10.53	15.5166666666667	20.7133333333333	33.0666666666667	476	719
G10090_871	320500	Tmem215	0.14	0.12	0.12	0.05	0.16	0.02	0.28	0.23	0.23	0.10	0.35	0.05	6.00	6.00	5.00	2.00	7.00	1.00	0.126666666666667	0.0766666666666667	0.246666666666667	0.166666666666667	5.66666666666667	3.33333333333333
G10090_30151	58909	Fam13a	5.67	5.53	2.44	11.29	9.63	11.57	11.24	10.64	4.87	24.25	20.85	24.08	458.00	446.00	202.00	942.00	798.00	973.00	4.54666666666667	10.83	8.91666666666667	23.06	368.666666666667	904.333333333333
G10090_16358	56620	Clec4n	4.18	10.28	22.46	7.22	6.54	7.26	8.29	19.78	44.71	15.51	14.17	15.11	95.00	232.00	513.00	167.00	149.00	172.00	12.3066666666667	7.00666666666667	24.26	14.93	280	162.666666666667
G10090_22339	20613	Snai1	14.23	33.59	30.97	16.34	13.52	11.30	28.23	64.64	61.64	35.10	29.28	23.52	426.00	1004.00	948.00	505.00	415.00	352.00	26.2633333333333	13.72	51.5033333333333	29.3	792.666666666667	424
G10090_16792	77032	Tstd3	2.99	3.83	6.37	6.23	4.37	5.17	5.94	7.37	12.68	13.38	9.46	10.77	87.65	112.03	190.76	188.41	131.22	157.66	4.39666666666667	5.25666666666667	8.66333333333333	11.2033333333333	130.146666666667	159.096666666667
G10090_23656	102032	Smim19	10.56	9.39	9.94	12.22	10.08	11.07	20.95	18.07	19.78	26.26	21.84	23.03	272.39	241.24	262.12	324.71	266.01	296.25	9.96333333333333	11.1233333333333	19.6	23.71	258.583333333333	295.656666666667
G10090_24790	229700	Rbm15	3.16	2.73	3.81	2.92	3.32	2.71	6.27	5.25	7.58	6.28	7.20	5.64	194.00	167.00	239.00	185.00	209.00	173.00	3.23333333333333	2.98333333333333	6.36666666666667	6.37333333333333	200	189
G10090_32877	235036	Ppan	9.26	16.99	18.68	10.29	9.79	9.09	18.37	32.70	37.18	22.09	21.20	18.91	286.00	524.00	590.00	328.00	310.00	292.00	14.9766666666667	9.72333333333333	29.4166666666667	20.7333333333333	466.666666666667	310
G10090_30656	67768	N6amt1	7.32	7.46	8.67	9.11	7.44	7.79	14.53	14.36	17.26	19.58	16.11	16.21	236.62	239.89	284.06	307.61	250.24	262.62	7.81666666666667	8.11333333333333	15.3833333333333	17.3	253.523333333333	273.49
G10090_12544	68295	Aar2	8.37	11.65	11.55	10.57	9.46	9.38	16.62	22.42	23.00	22.71	20.50	19.52	452.00	628.00	637.00	593.00	532.00	534.00	10.5233333333333	9.80333333333333	20.68	20.91	572.333333333333	553
G10090_9532	240697	Mcmdc2	1.50	1.64	1.98	1.24	1.06	0.98	2.98	3.16	3.94	2.67	2.29	2.04	217.74	255.33	327.13	158.18	150.96	128.56	1.70666666666667	1.09333333333333	3.36	2.33333333333333	266.733333333333	145.9
G10090_11454	269966	Nup98	16.07	21.67	18.48	14.59	16.47	13.92	31.89	41.69	36.80	31.34	35.67	28.97	1911.81	2599.34	2276.07	1798.56	2011.68	1726.42	18.74	14.9933333333333	36.7933333333333	31.9933333333333	2262.40666666667	1845.55333333333
G10090_10606	234678	D230025D16Rik	51.50	37.92	35.20	29.96	29.70	28.68	102.19	72.96	70.07	64.35	64.31	59.69	2772.46	2039.07	1933.95	1662.59	1643.60	1605.41	41.54	29.4466666666667	81.74	62.7833333333333	2248.49333333333	1637.2
G10090_29222	625480	Gm6592	0	0.11	0	0	0	0	0	0.22	0	0	0	0	0	1.00	0	0	0	0	0.0366666666666667	0	0.0733333333333333	0	0.333333333333333	0
G10090_4435	68979	Nol11	5.90	8.80	9.47	6.66	6.05	6.67	11.71	16.93	18.85	14.30	13.11	13.89	344.56	518.47	571.46	407.20	365.53	398.69	8.05666666666667	6.46	15.83	13.7666666666667	478.163333333333	390.473333333333
G10090_6241	170574	Sp7	0	0	0	0.04	0	0.02	0	0	0	0.08	0	0.04	0	0	0	2.00	0	1.00	0	0.02	0	0.04	0	1
G10090_32334	15903	Id3	150.66	225.52	172.72	102.01	102.59	101.08	298.95	433.94	343.85	219.12	222.19	210.35	2594.00	3876.00	3040.88	1813.00	1811.00	1810.34	182.966666666667	101.893333333333	358.913333333333	217.22	3170.29333333333	1811.44666666667
G10090_10895	105203	Tasor2	3.52	5.20	4.51	5.65	5.49	5.01	6.99	10.00	8.97	12.14	11.88	10.42	552.21	774.48	685.84	860.64	833.45	769.16	4.41	5.38333333333333	8.65333333333333	11.48	670.843333333333	821.083333333333
G10090_16060	17287	Mep1a	0.04	0	0	0	0	0	0.07	0	0	0	0	0	2.00	0	0	0	0	0	0.0133333333333333	0	0.0233333333333333	0	0.666666666666667	0
G10090_24857	69386	H4c8	0.57	0.37	0.39	0.56	1.72	1.08	1.12	0.71	0.78	1.21	3.72	2.24	4.17	2.70	2.95	4.28	12.96	8.25	0.443333333333333	1.12	0.87	2.39	3.27333333333333	8.49666666666667
G10090_22980	69151	Lzic	4.71	6.24	7.53	7.84	8.40	6.95	9.34	12.00	14.99	16.85	18.19	14.47	565.90	550.03	569.13	692.92	687.80	604.60	6.16	7.73	12.11	16.5033333333333	561.686666666667	661.773333333333
G10090_20460	67207	Lsm1	4.96	5.82	5.92	4.88	4.99	4.80	9.83	11.20	11.78	10.49	10.80	9.99	182.00	225.00	231.98	192.00	197.00	198.00	5.56666666666667	4.89	10.9366666666667	10.4266666666667	212.993333333333	195.666666666667
G10090_25256	66680	Oser1	26.89	24.99	26.67	24.88	23.62	22.53	53.37	48.10	53.10	53.44	51.16	46.89	775.00	719.00	786.00	740.00	699.00	676.00	26.1833333333333	23.6766666666667	51.5233333333333	50.4966666666667	760	705
G10090_13329	229488	Fam160a1	2.55	2.74	2.09	3.97	3.65	4.19	5.06	5.27	4.16	8.53	7.91	8.72	211.00	225.00	175.00	336.00	307.00	359.00	2.46	3.93666666666667	4.83	8.38666666666666	203.666666666667	334
G10090_20533	11522	Adh1	22.17	10.15	4.86	75.02	60.87	65.41	44.00	19.54	9.68	161.14	131.83	136.12	571.00	261.00	128.00	1994.00	1607.00	1752.00	12.3933333333333	67.1	24.4066666666667	143.03	320	1784.33333333333
G10090_8147	66679	Rae1	16.20	18.01	20.06	18.09	17.70	18.12	32.15	34.65	39.94	38.85	38.34	37.70	493.00	552.00	624.00	577.00	555.00	575.00	18.09	17.97	35.58	38.2966666666667	556.333333333333	569
G10090_5453	23792	Adam23	1.82	1.24	1.59	1.21	1.26	1.29	3.60	2.40	3.16	2.60	2.73	2.67	215.00	147.51	192.00	148.00	153.00	158.00	1.55	1.25333333333333	3.05333333333333	2.66666666666667	184.836666666667	153
G10090_21093	72658	2700097O09Rik	2.07	2.27	2.11	3.14	3.63	4.14	4.11	4.36	4.20	6.74	7.86	8.62	41.32	45.09	43.00	64.00	73.44	85.04	2.15	3.63666666666667	4.22333333333333	7.74	43.1366666666667	74.16
G10090_20256	15413	Hoxb5	10.57	5.84	5.95	13.91	16.03	14.57	20.98	11.23	11.84	29.87	34.71	30.31	372.00	205.00	214.00	505.00	578.00	533.00	7.45333333333333	14.8366666666667	14.6833333333333	31.63	263.666666666667	538.666666666667
G10090_17947	66039	Tmem254a	1.20	1.26	1.44	1.73	3.82	3.34	2.38	2.42	2.88	3.71	8.28	6.94	48.00	46.17	54.32	51.92	144.08	127.65	1.3	2.96333333333333	2.56	6.31	49.4966666666667	107.883333333333
G10090_14243	234797	6430548M08Rik	20.28	7.43	14.06	21.21	19.11	20.74	40.24	14.30	27.99	45.57	41.39	43.16	2101.00	756.00	1492.00	2248.00	2022.00	2240.00	13.9233333333333	20.3533333333333	27.51	43.3733333333333	1449.66666666667	2170
G10090_1659	53611	Vti1a	7.38	7.14	7.25	9.25	8.66	8.52	14.65	13.73	14.43	19.86	18.75	17.74	615.83	577.00	654.68	857.08	766.27	755.42	7.25666666666667	8.81	14.27	18.7833333333333	615.836666666667	792.923333333333
G10090_13244	21825	Thbs1	46.71	222.41	292.67	36.93	78.84	45.27	92.69	427.96	582.63	79.32	170.74	94.21	5158.00	24514.98	33045.00	4209.00	8925.00	5200.00	187.263333333333	53.68	367.76	114.756666666667	20905.9933333333	6111.33333333333
G10090_9283	67073	Pi4k2b	59.69	47.26	26.30	34.69	44.01	40.35	118.45	90.94	52.36	74.52	95.31	83.97	3469.00	2743.00	1556.00	2080.00	2618.00	2440.00	44.4166666666667	39.6833333333333	87.25	84.6	2589.33333333333	2379.33333333333
G10090_16775	80706	Olfr160	0	0	0	0	0	0.06	0	0	0	0	0	0.12	0	0	0	0	0	1.00	0	0.02	0	0.04	0	0.333333333333333
G10090_13664	67036	Mrpl45	7.46	9.22	9.33	7.75	6.80	6.23	14.79	17.74	18.58	16.64	14.74	12.97	344.80	420.86	436.37	365.78	317.00	297.17	8.67	6.92666666666667	17.0366666666667	14.7833333333333	400.676666666667	326.65
G10090_15509	225872	Npas4	0.12	0.07	0.02	0.35	0.41	0.39	0.23	0.13	0.03	0.74	0.89	0.81	22.09	14.29	3.02	52.71	78.80	69.21	0.07	0.383333333333333	0.13	0.813333333333333	13.1333333333333	66.9066666666667
G10090_3268	20518	Slc22a2	0	0.08	0.05	0.11	0	0	0	0.16	0.11	0.24	0	0	0	3.00	2.00	4.31	0	0	0.0433333333333333	0.0366666666666667	0.09	0.08	1.66666666666667	1.43666666666667
G10090_21162	18452	P4ha2	30.85	20.06	16.73	15.23	16.56	16.67	61.22	38.60	33.30	32.72	35.86	34.70	1312.00	852.00	730.00	668.00	721.00	737.00	22.5466666666667	16.1533333333333	44.3733333333333	34.4266666666667	964.666666666667	708.666666666667
G10090_19318	19132	Prph	0.16	0.22	0.03	0.03	0.03	0.09	0.31	0.43	0.06	0.07	0.07	0.19	5.00	8.00	1.00	1.00	1.00	3.00	0.136666666666667	0.05	0.266666666666667	0.11	4.66666666666667	1.66666666666667
G10090_30906	11839	Areg	3.38	6.59	4.71	4.36	11.81	5.71	6.70	12.67	9.38	9.37	25.59	11.89	75.00	146.00	107.00	100.00	269.00	132.00	4.89333333333333	7.29333333333333	9.58333333333333	15.6166666666667	109.333333333333	167
G10090_25618	12961	Crybb2	0	0	0	0	0.07	0	0	0	0	0	0.15	0	0	0	0	0	1.00	0	0	0.0233333333333333	0	0.05	0	0.333333333333333
G10090_18437	66268	Pigyl	30.87	24.38	21.56	19.78	18.72	20.72	61.25	46.91	42.92	42.48	40.54	43.13	378.00	298.00	270.00	250.00	235.00	264.00	25.6033333333333	19.74	50.36	42.05	315.333333333333	249.666666666667
G10090_6499	329650	Med12l	0.40	0.25	0.42	0.26	0.29	0.32	0.79	0.48	0.83	0.55	0.62	0.66	79.07	49.04	83.02	51.45	56.41	62.57	0.356666666666667	0.29	0.7	0.61	70.3766666666667	56.81
G10090_33973	14178	Fgf7	11.59	5.11	4.89	9.06	8.04	7.69	23.00	9.84	9.73	19.45	17.42	16.00	579.15	255.05	249.70	467.00	412.00	399.51	7.19666666666667	8.26333333333333	14.19	17.6233333333333	361.3	426.17
G10090_27857	16642	Klrc2	0.93	1.14	0.50	3.70	2.44	3.29	1.85	2.19	1.00	7.94	5.29	6.85	12.91	18.26	6.54	58.44	31.67	43.58	0.856666666666667	3.14333333333333	1.68	6.69333333333333	12.57	44.5633333333333
G10090_33557	16549	Khsrp	31.68	26.26	24.97	31.28	29.11	31.80	62.85	50.53	49.71	67.19	63.04	66.19	2383.00	1972.00	1921.00	2429.00	2245.00	2489.00	27.6366666666667	30.73	54.3633333333333	65.4733333333333	2092	2387.66666666667
G10090_17837	21822	Tgtp1	6.05	43.75	17.84	21.62	19.97	25.57	12.00	84.19	35.52	46.45	43.25	53.20	317.93	2295.96	959.10	1173.33	1076.30	1398.00	22.5466666666667	22.3866666666667	43.9033333333333	47.6333333333333	1190.99666666667	1215.87666666667
G10090_11559	242466	Zfp462	1.46	1.82	1.65	2.71	2.32	2.17	2.91	3.51	3.28	5.82	5.03	4.52	300.76	374.59	346.69	584.64	493.22	477.28	1.64333333333333	2.4	3.23333333333333	5.12333333333333	340.68	518.38
G10090_337	118453	Mmp28	4.05	0.55	0.99	13.04	10.90	12.87	8.04	1.06	1.97	28.01	23.61	26.78	267.40	36.31	66.51	886.43	735.29	877.75	1.86333333333333	12.27	3.69	26.1333333333333	123.406666666667	833.156666666667
G10090_30579	71743	Coasy	12.27	10.96	11.07	10.18	9.10	10.07	24.36	21.09	22.05	21.86	19.71	20.95	486.00	384.00	412.00	381.00	336.00	389.00	11.4333333333333	9.78333333333333	22.5	20.84	427.333333333333	368.666666666667
G10090_18066	68636	Fahd1	2.40	1.74	3.02	3.64	3.89	3.83	4.76	3.35	6.02	7.82	8.42	7.97	62.00	45.00	80.00	97.25	103.14	103.00	2.38666666666667	3.78666666666667	4.71	8.07	62.3333333333333	101.13
G10090_13081	100126226	Krt83	0.20	0.31	0.10	0	0.07	0.07	0.41	0.60	0.20	0	0.14	0.14	6.66	10.13	3.34	0	2.20	2.30	0.203333333333333	0.0466666666666667	0.403333333333333	0.0933333333333333	6.71	1.5
G10090_22569	232314	Ppp4r2	26.95	33.06	30.49	28.13	30.00	29.05	53.48	63.62	60.69	60.43	64.97	60.45	1991.00	2409.66	2253.73	2188.93	2343.08	2309.80	30.1666666666667	29.06	59.2633333333333	61.95	2218.13	2280.60333333333
G10090_7502	53791	Tlr5	1.84	0.63	0.87	3.70	3.70	3.70	3.65	1.22	1.73	7.96	8.02	7.71	114.00	38.00	53.00	237.00	235.00	243.00	1.11333333333333	3.7	2.2	7.89666666666667	68.3333333333333	238.333333333333
G10090_6680	73301	Ttc29	3.56	2.03	0.67	1.83	2.22	3.47	7.06	3.91	1.33	3.93	4.80	7.23	166.00	91.00	31.00	89.00	105.00	170.00	2.08666666666667	2.50666666666667	4.1	5.32	96	121.333333333333
G10090_29749	13081	Cyp24a1	0	0	0.03	0	0	0	0	0	0.06	0	0	0	0	0	2.00	0	0	0	0.01	0	0.02	0	0.666666666666667	0
G10090_11652	74123	Foxp4	42.01	49.09	40.89	34.78	33.16	36.35	83.36	94.46	81.41	74.71	71.82	75.64	3028.00	3524.00	3018.00	2586.00	2453.00	2734.00	43.9966666666667	34.7633333333333	86.41	74.0566666666667	3190	2591
G10090_29817	68270	Dnaaf1	2.48	0.92	0.42	1.53	1.54	1.82	4.91	1.78	0.84	3.29	3.34	3.79	130.68	48.67	22.80	83.48	83.37	100.12	1.27333333333333	1.63	2.51	3.47333333333333	67.3833333333333	88.99
G10090_12898	14969	H2-Eb1	78.84	88.73	75.01	185.13	168.87	151.66	156.45	170.74	149.33	397.66	365.72	315.61	2432.67	2732.96	2366.59	5896.29	5341.81	4867.62	80.86	168.553333333333	158.84	359.663333333333	2510.74	5368.57333333333
G10090_7630	72361	Ces2g	3.84	3.64	2.16	10.84	8.79	9.49	7.61	7.00	4.31	23.28	19.05	19.76	172.41	181.47	97.47	518.67	409.72	458.40	3.21333333333333	9.70666666666667	6.30666666666667	20.6966666666667	150.45	462.263333333333
G10090_26932	69478	2300009A05Rik	15.78	13.22	13.84	11.21	10.35	12.78	31.31	25.44	27.56	24.08	22.42	26.59	165.00	138.00	148.00	121.00	111.00	139.00	14.28	11.4466666666667	28.1033333333333	24.3633333333333	150.333333333333	123.666666666667
G10090_27808	97487	Cmtm4	13.63	9.82	8.68	13.55	12.14	13.42	27.05	18.90	17.28	29.12	26.30	27.92	1995.00	1435.00	1299.00	2048.00	1822.00	2043.00	10.71	13.0366666666667	21.0766666666667	27.78	1576.33333333333	1971
G10090_5848	237542	Osbpl8	8.86	12.25	11.12	10.48	10.33	10.92	17.58	23.57	22.13	22.51	22.38	22.72	1160.00	1581.69	1460.58	1396.17	1366.71	1463.75	10.7433333333333	10.5766666666667	21.0933333333333	22.5366666666667	1400.75666666667	1408.87666666667
G10090_16514	69195	Tmem121	0.07	0	0.07	0.07	0.03	0.03	0.13	0	0.13	0.14	0.07	0.07	2.00	0	2.00	2.00	1.00	1.00	0.0466666666666667	0.0433333333333333	0.0866666666666667	0.0933333333333333	1.33333333333333	1.33333333333333
G10090_12746	60611	Foxj2	19.26	15.27	13.06	16.94	17.31	16.24	38.22	29.38	26.01	36.38	37.49	33.79	1821.00	1441.00	1263.00	1653.00	1678.00	1597.00	15.8633333333333	16.83	31.2033333333333	35.8866666666667	1508.33333333333	1642.66666666667
G10090_29088	68035	Rbm42	46.02	41.55	49.98	39.72	37.88	37.95	91.32	79.95	99.50	85.31	82.04	78.97	1448.00	1305.00	1608.00	1290.00	1222.00	1242.00	45.85	38.5166666666667	90.2566666666667	82.1066666666667	1453.66666666667	1251.33333333333
G10090_23744	330171	Kctd10	118.15	138.43	104.41	123.50	122.86	128.30	234.45	266.36	207.86	265.29	266.08	267.01	6855.58	8017.53	6194.64	7396.97	7308.60	7743.60	120.33	124.886666666667	236.223333333333	266.126666666667	7022.58333333333	7483.05666666667
G10090_2039	53374	Chst3	1.98	1.96	2.09	6.31	5.88	4.68	3.93	3.78	4.17	13.56	12.73	9.75	263.42	255.21	289.26	835.48	759.48	622.08	2.01	5.62333333333333	3.96	12.0133333333333	269.296666666667	739.013333333333
G10090_9142	107375	Slc25a45	6.01	4.16	6.40	12.60	11.10	10.20	11.93	8.01	12.74	27.08	24.04	21.22	244.00	168.00	269.00	527.00	465.00	441.00	5.52333333333333	11.3	10.8933333333333	24.1133333333333	227	477.666666666667
G10090_20472	54381	Cpq	17.37	17.60	14.69	34.02	32.69	34.85	34.47	33.88	29.24	73.07	70.79	72.53	620.00	627.96	537.25	1254.00	1197.01	1294.00	16.5533333333333	33.8533333333333	32.53	72.13	595.07	1248.33666666667
G10090_6321	381058	Unc93a	0.19	0.24	0.24	0	0.01	0.04	0.37	0.46	0.48	0	0.03	0.08	8.86	11.72	11.57	0	0.64	2.06	0.223333333333333	0.0166666666666667	0.436666666666667	0.0366666666666667	10.7166666666667	0.9
G10090_13680	380629	Heca	29.56	24.05	22.12	23.84	28.56	27.65	58.66	46.27	44.03	51.22	61.86	57.55	2489.00	2045.00	1936.00	2086.00	2502.00	2446.00	25.2433333333333	26.6833333333333	49.6533333333333	56.8766666666667	2156.66666666667	2344.66666666667
G10090_12575	11542	Adora3	1.25	2.37	6.14	0.67	0.53	0.56	2.49	4.56	12.22	1.43	1.15	1.17	55.44	104.66	277.74	30.49	24.01	25.94	3.25333333333333	0.586666666666667	6.42333333333333	1.25	145.946666666667	26.8133333333333
G10090_23325	140488	Igf2bp3	0.56	0.46	0.46	0.65	0.64	0.61	1.11	0.89	0.92	1.39	1.38	1.26	42.19	35.00	36.00	50.27	49.00	48.00	0.493333333333333	0.633333333333333	0.973333333333333	1.34333333333333	37.73	49.09
G10090_2608	73061	Cldn34c1	1.47	0.89	0.83	2.27	2.45	2.31	2.92	1.72	1.66	4.87	5.30	4.80	90.76	56.34	51.81	145.04	154.89	148.29	1.06333333333333	2.34333333333333	2.1	4.99	66.3033333333333	149.406666666667
G10090_1451	76206	Gpr165	0.07	0.15	0.14	0.05	0.02	0	0.14	0.29	0.28	0.11	0.04	0	4.37	9.05	8.67	3.07	1.01	0	0.12	0.0233333333333333	0.236666666666667	0.05	7.36333333333333	1.36
G10090_2371	12125	Bcl2l11	13.90	16.64	14.51	11.18	10.89	9.70	27.58	32.03	28.88	24.01	23.58	20.20	1244.71	1494.69	1340.51	1061.52	1023.05	932.10	15.0166666666667	10.59	29.4966666666667	22.5966666666667	1359.97	1005.55666666667
G10090_22308	258421	Olfr223	0	0.29	0	0	0	0	0	0.56	0	0	0	0	0	5.00	0	0	0	0	0.0966666666666667	0	0.186666666666667	0	1.66666666666667	0
G10090_5707	381580	Ccdc27	0.18	0.03	0.05	0.12	0.13	0.02	0.36	0.05	0.10	0.27	0.27	0.05	7.00	1.00	2.00	5.00	5.00	1.00	0.0866666666666667	0.09	0.17	0.196666666666667	3.33333333333333	3.66666666666667
G10090_13419	17229	Tpsb2	0	0	0.05	0.10	0.05	0	0	0	0.11	0.21	0.11	0	0	0	1.00	2.00	1.00	0	0.0166666666666667	0.05	0.0366666666666667	0.106666666666667	0.333333333333333	1
G10090_13778	214742	Rcor3	8.18	6.14	3.79	8.74	8.15	8.27	16.23	11.82	7.55	18.78	17.66	17.20	567.00	396.00	261.00	579.00	554.00	544.00	6.03666666666667	8.38666666666667	11.8666666666667	17.88	408	559
G10090_3011	74413	Tc2n	9.00	12.63	9.58	4.27	4.70	4.24	17.87	24.31	19.08	9.18	10.18	8.82	873.57	1221.39	941.83	418.69	452.90	433.03	10.4033333333333	4.40333333333333	20.42	9.39333333333333	1012.26333333333	434.873333333333
G10090_7143	76252	Atp6v0e2	9.30	4.83	4.77	14.07	11.33	11.78	18.46	9.29	9.50	30.22	24.53	24.52	316.00	164.00	166.00	494.00	395.00	417.00	6.3	12.3933333333333	12.4166666666667	26.4233333333333	215.333333333333	435.333333333333
G10090_49671	115489562	LOC115489562	0.16	0.05	0.05	0.08	0.03	0.16	0.32	0.10	0.11	0.17	0.06	0.33	6.19	2.04	2.07	3.11	1.05	6.25	0.0866666666666667	0.09	0.176666666666667	0.186666666666667	3.43333333333333	3.47
G10090_8832	72720	Zfp248	0.40	0.39	0.62	1.70	1.69	1.46	0.80	0.75	1.23	3.65	3.67	3.05	28.36	28.19	41.22	118.32	118.24	105.75	0.47	1.61666666666667	0.926666666666667	3.45666666666667	32.59	114.103333333333
G10090_2662	19167	Psma3	86.72	108.09	122.53	82.15	74.63	85.92	172.08	207.99	243.92	176.46	161.63	178.81	1795.92	2198.88	2520.87	1797.13	1714.28	1930.35	105.78	80.9	207.996666666667	172.3	2171.89	1813.92
G10090_10247	101185	Pot1a	2.98	3.70	4.05	5.18	4.50	4.59	5.92	7.12	8.07	11.12	9.75	9.56	160.00	199.00	228.00	294.00	250.00	263.00	3.57666666666667	4.75666666666667	7.03666666666667	10.1433333333333	195.666666666667	269
G10090_12403	217207	Dhx8	9.03	11.62	13.40	10.83	11.20	9.74	17.91	22.36	26.67	23.26	24.26	20.27	734.10	943.34	1114.13	909.22	934.17	824.19	11.35	10.59	22.3133333333333	22.5966666666667	930.523333333333	889.193333333333
G10090_5747	215798	Adgrg6	9.87	5.40	4.72	23.40	25.55	23.07	19.58	10.39	9.39	50.26	55.33	48.01	1229.00	665.00	597.00	3031.00	3279.00	2995.00	6.66333333333333	24.0066666666667	13.12	51.2	830.333333333333	3101.66666666667
G10090_17195	67563	Ciao3	9.59	8.22	9.14	7.39	7.71	7.79	19.03	15.81	18.19	15.88	16.71	16.20	371.71	331.57	374.12	344.13	344.34	341.29	8.98333333333333	7.63	17.6766666666667	16.2633333333333	359.133333333333	343.253333333333
G10090_20897	67707	Mrpl24	45.41	40.95	45.09	50.05	52.37	49.68	90.11	78.79	89.75	107.52	113.42	103.39	838.51	759.25	818.26	913.40	956.30	913.53	43.8166666666667	50.7	86.2166666666667	108.11	805.34	927.743333333333
G10090_14180	245126	Tarm1	6.04	22.93	33.61	0.67	0.28	0.66	11.98	44.13	66.90	1.44	0.60	1.38	173.00	655.00	922.00	19.00	8.00	19.00	20.86	0.536666666666667	41.0033333333333	1.14	583.333333333333	15.3333333333333
G10090_29643	59012	Moxd1	0.03	0.09	0	0.23	0.05	0.20	0.07	0.17	0	0.50	0.11	0.42	2.00	5.00	0	14.00	3.00	12.00	0.04	0.16	0.08	0.343333333333333	2.33333333333333	9.66666666666667
G10090_8722	225997	Trpm6	13.73	13.70	7.55	7.54	7.69	8.01	27.25	26.37	15.03	16.19	16.65	16.67	1727.00	1713.00	963.00	975.00	986.00	1042.00	11.66	7.74666666666667	22.8833333333333	16.5033333333333	1467.66666666667	1001
G10090_18364	319899	Dock6	29.01	14.51	16.79	36.37	39.05	38.23	57.57	27.93	33.43	78.12	84.56	79.55	3272.80	1640.19	1925.22	4278.61	4557.10	4559.91	20.1033333333333	37.8833333333333	39.6433333333333	80.7433333333333	2279.40333333333	4465.20666666667
G10090_21462	66664	Tmem41a	12.67	5.10	5.53	10.21	9.54	9.36	25.13	9.81	11.00	21.93	20.66	19.48	316.00	127.00	141.00	263.00	244.00	243.00	7.76666666666667	9.70333333333333	15.3133333333333	20.69	194.666666666667	250
G10090_18048	218341	Rfesd	1.64	1.98	1.89	2.95	2.67	2.76	3.25	3.81	3.76	6.33	5.78	5.75	84.00	100.00	98.00	150.00	140.00	143.00	1.83666666666667	2.79333333333333	3.60666666666667	5.95333333333333	94	144.333333333333
G10090_7615	246782	Atpaf2	9.24	10.24	10.28	10.26	9.04	9.66	18.33	19.71	20.46	22.03	19.57	20.10	288.55	328.08	328.40	336.67	290.70	322.45	9.92	9.65333333333333	19.5	20.5666666666667	315.01	316.606666666667
G10090_11971	12032	Bcan	1.04	0.53	0.46	1.88	2.10	1.99	2.07	1.01	0.92	4.03	4.55	4.15	59.00	38.00	29.00	117.00	125.00	125.00	0.676666666666667	1.99	1.33333333333333	4.24333333333333	42	122.333333333333
G10090_15032	12508	Cd53	27.60	75.47	88.26	30.28	23.64	24.53	54.76	145.21	175.70	65.05	51.21	51.05	1447.00	3950.00	4732.00	1639.00	1271.00	1338.00	63.7766666666667	26.15	125.223333333333	55.77	3376.33333333333	1416
G10090_2109	102632483	Gm17330	0.22	0.08	0.04	0.45	0.44	0.43	0.44	0.16	0.08	0.96	0.96	0.89	15.91	5.80	2.98	33.12	32.65	31.86	0.113333333333333	0.44	0.226666666666667	0.936666666666667	8.23	32.5433333333333
G10090_8788	15375	Foxa1	21.42	17.48	18.59	13.95	14.98	15.81	42.51	33.64	37.01	29.97	32.44	32.90	1283.00	1049.00	1138.00	861.00	919.07	982.73	19.1633333333333	14.9133333333333	37.72	31.77	1156.66666666667	920.933333333333
G10090_4340	12931	Crlf1	10.29	8.81	11.31	19.74	18.34	19.59	20.43	16.95	22.52	42.40	39.72	40.77	306.00	272.00	353.00	627.00	581.00	625.00	10.1366666666667	19.2233333333333	19.9666666666667	40.9633333333333	310.333333333333	611
G10090_24638	381203	Slc22a20	0	0.03	0.03	0	0.06	0.03	0	0.05	0.06	0	0.12	0.06	0	1.00	1.00	0	2.00	1.00	0.02	0.03	0.0366666666666667	0.06	0.666666666666667	1
G10090_4226	12583	Cdo1	203.44	132.11	167.71	102.06	142.14	129.31	403.68	254.22	333.87	219.24	307.84	269.11	6405.00	4152.00	5399.00	3317.00	4588.00	4235.00	167.753333333333	124.503333333333	330.59	265.396666666667	5318.66666666667	4046.66666666667
G10090_17205	67248	Rpl39	172.19	222.64	225.66	184.99	162.52	178.95	341.67	428.40	449.23	397.36	351.98	372.41	1262.63	1629.65	1692.00	1400.22	1221.80	1365.00	206.83	175.486666666667	406.433333333333	373.916666666667	1528.09333333333	1329.00666666667
G10090_15937	19256	Ptpn20	0.13	0.15	0.05	0.15	0.09	0.20	0.26	0.30	0.09	0.32	0.20	0.41	7.00	8.00	1.00	7.00	5.00	8.00	0.11	0.146666666666667	0.216666666666667	0.31	5.33333333333333	6.66666666666667
G10090_24044	245174	Zfp937	0.85	0.46	0.58	2.03	1.51	1.61	1.68	0.89	1.15	4.35	3.28	3.34	116.90	63.55	77.51	290.91	207.62	233.47	0.63	1.71666666666667	1.24	3.65666666666667	85.9866666666667	244
G10090_5520	244141	Nars2	2.03	2.04	2.68	2.81	2.58	2.71	4.03	3.92	5.34	6.05	5.59	5.64	94.00	91.00	111.00	131.00	125.00	132.00	2.25	2.7	4.43	5.76	98.6666666666667	129.333333333333
G10090_32416	259144	Olfr456	0	0.05	0.10	0.15	0.26	0.25	0	0.10	0.20	0.33	0.55	0.52	0	1.00	2.00	3.00	5.00	5.00	0.05	0.22	0.1	0.466666666666667	1	4.33333333333333
G10090_20262	68420	Ankrd13a	93.42	71.53	83.09	89.70	88.49	91.13	185.37	137.65	165.40	192.68	191.65	189.66	5812.35	4425.73	5254.00	5732.43	5618.48	5869.81	82.68	89.7733333333333	162.806666666667	191.33	5164.02666666667	5740.24
G10090_11942	66180	P3h4	8.95	5.14	4.76	12.60	12.03	11.57	17.76	9.90	9.48	27.06	26.06	24.08	334.00	198.00	184.00	481.00	455.00	452.00	6.28333333333333	12.0666666666667	12.38	25.7333333333333	238.666666666667	462.666666666667
G10090_7289	80890	Trim2	5.31	4.01	3.25	5.86	5.66	5.34	10.53	7.71	6.47	12.59	12.26	11.11	738.04	547.58	459.16	827.49	804.74	767.67	4.19	5.62	8.23666666666667	11.9866666666667	581.593333333333	799.966666666667
G10090_16166	11844	Arf5	84.68	104.73	113.03	70.70	66.73	72.28	168.04	201.53	225.02	151.87	144.52	150.42	1650.00	2037.00	2252.00	1422.00	1333.00	1465.00	100.813333333333	69.9033333333333	198.196666666667	148.936666666667	1979.66666666667	1406.66666666667
G10090_7580	74256	Cyld	7.06	6.85	7.00	6.96	6.56	6.70	14.00	13.18	13.94	14.95	14.21	13.95	1076.94	1041.20	1092.61	1101.22	1028.33	1068.10	6.97	6.74	13.7066666666667	14.37	1070.25	1065.88333333333
G10090_893	67287	Parp6	14.50	11.01	11.27	13.94	16.35	14.20	28.76	21.19	22.44	29.94	35.41	29.55	715.00	516.00	562.00	721.00	816.00	741.00	12.26	14.83	24.13	31.6333333333333	597.666666666667	759.333333333333
G10090_7124	27057	Ncoa4	20.58	17.82	23.32	25.48	25.60	25.46	40.83	34.29	46.42	54.73	55.44	52.99	1343.05	1161.47	1546.01	1707.00	1710.74	1731.55	20.5733333333333	25.5133333333333	40.5133333333333	54.3866666666667	1350.17666666667	1716.43
G10090_31587	19746	Rhd	0.14	0.04	0.07	0.03	0.03	0	0.28	0.07	0.14	0.07	0.08	0	4.00	1.00	2.00	1.00	1.00	0	0.0833333333333333	0.02	0.163333333333333	0.05	2.33333333333333	0.666666666666667
G10090_8304	381270	Marchf4	1.69	1.44	0.88	0.91	0.81	1.16	3.35	2.77	1.75	1.96	1.76	2.41	140.13	122.17	73.38	78.03	70.72	101.51	1.33666666666667	0.96	2.62333333333333	2.04333333333333	111.893333333333	83.42
G10090_49048	115488029	LOC115488029	51.87	23.41	52.91	14.23	25.75	4.26	102.92	45.05	105.32	30.57	55.77	8.87	1904.58	858.12	1986.54	539.42	969.45	162.79	42.73	14.7466666666667	84.43	31.7366666666667	1583.08	557.22
G10090_23761	68134	Upf3b	16.18	12.12	11.56	11.18	11.68	11.49	32.10	23.32	23.02	24.00	25.30	23.91	756.91	561.97	549.38	544.60	577.74	562.87	13.2866666666667	11.45	26.1466666666667	24.4033333333333	622.753333333333	561.736666666667
G10090_21809	114304	Slc28a3	0.18	0.22	0.13	0.19	0.20	0.26	0.36	0.42	0.27	0.41	0.43	0.54	15.47	18.64	11.84	17.10	17.63	23.29	0.176666666666667	0.216666666666667	0.35	0.46	15.3166666666667	19.34
G10090_9629	93734	Mpv17l	3.95	3.83	2.57	5.78	6.97	6.34	7.85	7.36	5.12	12.41	15.08	13.19	253.95	242.26	167.56	374.52	458.45	420.55	3.45	6.36333333333333	6.77666666666667	13.56	221.256666666667	417.84
G10090_30766	243653	Clec1a	6.50	1.54	2.34	39.42	31.05	33.74	12.90	2.96	4.65	84.68	67.25	70.21	395.65	93.80	145.66	2485.20	1945.07	2143.69	3.46	34.7366666666667	6.83666666666667	74.0466666666667	211.703333333333	2191.32
G10090_10340	23849	Klf6	96.34	92.27	97.91	74.76	76.78	65.22	191.17	177.55	194.92	160.58	166.29	135.74	7648.00	7312.00	7948.00	6126.00	6249.00	5386.00	95.5066666666667	72.2533333333333	187.88	154.203333333333	7636	5920.33333333333
G10090_32086	17164	Mapkapk2	97.63	158.35	129.89	64.85	72.47	70.15	193.72	304.70	258.58	139.31	156.95	146.00	5252.00	8498.00	7142.00	3599.00	3994.00	3923.00	128.623333333333	69.1566666666667	252.333333333333	147.42	6964	3838.66666666667
G10090_48797	115487367	Gm51753	3.49	22.65	25.60	2.35	1.89	1.44	6.92	43.59	50.97	5.04	4.10	3.00	132.94	861.87	997.72	92.37	73.95	57.16	17.2466666666667	1.89333333333333	33.8266666666667	4.04666666666667	664.176666666667	74.4933333333333
G10090_13369	110075	Bmp3	6.02	3.19	2.02	10.72	10.46	10.28	11.95	6.14	4.02	23.04	22.64	21.39	709.08	374.86	242.89	1304.00	1262.27	1260.85	3.74333333333333	10.4866666666667	7.37	22.3566666666667	442.276666666667	1275.70666666667
G10090_28968	80901	Cxcr6	0.54	0.86	0.36	2.65	2.69	1.53	1.07	1.65	0.72	5.69	5.83	3.19	19.00	30.00	13.00	96.00	97.00	56.00	0.586666666666667	2.29	1.14666666666667	4.90333333333333	20.6666666666667	83
G10090_2920	230793	Ahdc1	6.26	3.75	2.79	9.17	10.40	9.01	12.42	7.21	5.55	19.69	22.52	18.76	753.79	452.44	342.77	1136.04	1285.83	1137.48	4.26666666666667	9.52666666666667	8.39333333333333	20.3233333333333	516.333333333333	1186.45
G10090_2059	13728	Mark2	27.04	29.22	27.73	26.61	26.58	25.74	53.65	56.22	55.21	57.15	57.56	53.57	2155.00	2252.00	2235.00	2144.00	2104.00	2081.00	27.9966666666667	26.31	55.0266666666667	56.0933333333333	2214	2109.66666666667
G10090_20802	108160	Fam50a	21.61	17.43	18.98	26.61	24.45	25.73	42.88	33.53	37.78	57.17	52.96	53.54	549.00	442.00	493.00	698.00	637.00	680.00	19.34	25.5966666666667	38.0633333333333	54.5566666666667	494.666666666667	671.666666666667
G10090_6282	73458	Aldh3b3	0	0.08	0	0	0	0	0	0.16	0	0	0	0	0	2.00	0	0	0	0	0.0266666666666667	0	0.0533333333333333	0	0.666666666666667	0
G10090_10590	70385	Spdl1	0.23	0.61	1.00	0.58	0.54	0.62	0.47	1.18	1.99	1.24	1.17	1.28	12.00	30.00	48.00	28.00	26.00	30.00	0.613333333333333	0.58	1.21333333333333	1.23	30	28
G10090_28629	52715	Ccdc43	5.56	6.82	7.76	7.86	7.94	7.94	11.03	13.13	15.44	16.89	17.19	16.51	239.00	295.00	342.00	351.00	352.00	355.00	6.71333333333333	7.91333333333333	13.2	16.8633333333333	292	352.666666666667
G10090_13147	19317	Qk	75.93	99.65	84.25	90.48	97.17	96.08	150.67	191.74	167.72	194.35	210.45	199.95	7319.97	9595.00	8361.80	9428.90	10050.81	10065.22	86.61	94.5766666666667	170.043333333333	201.583333333333	8425.59	9848.31
G10090_27107	17755	Map1b	3.41	3.62	3.21	3.83	3.62	3.60	6.77	6.96	6.39	8.22	7.84	7.50	767.00	812.00	738.00	888.00	834.00	843.00	3.41333333333333	3.68333333333333	6.70666666666667	7.85333333333333	772.333333333333	855
G10090_20494	100163	Pafah2	9.15	4.94	4.60	9.15	9.07	10.26	18.15	9.51	9.17	19.66	19.65	21.34	519.00	272.00	267.00	524.00	534.00	612.00	6.23	9.49333333333333	12.2766666666667	20.2166666666667	352.666666666667	556.666666666667
G10090_6812	19664	Rbpj	15.79	19.02	26.02	15.56	15.45	15.75	31.33	36.59	51.80	33.42	33.47	32.78	1676.10	1978.05	2753.55	1725.83	1692.77	1739.77	20.2766666666667	15.5866666666667	39.9066666666667	33.2233333333333	2135.9	1719.45666666667
G10090_8771	20322	Sord	27.23	23.18	8.76	19.56	16.55	17.93	54.02	44.61	17.44	42.02	35.83	37.31	1146.00	974.00	377.00	850.00	714.00	785.00	19.7233333333333	18.0133333333333	38.69	38.3866666666667	832.333333333333	783
G10090_219	237459	Cdk17	13.61	16.98	16.47	20.84	21.35	20.09	27.01	32.68	32.80	44.76	46.24	41.81	1340.15	1355.05	1242.17	1745.09	1724.62	1669.07	15.6866666666667	20.76	30.83	44.27	1312.45666666667	1712.92666666667
G10090_3061	102075	Plekhg4	0.28	0.96	1.37	0.11	0.17	0.09	0.57	1.84	2.72	0.24	0.37	0.20	25.00	81.00	117.62	10.00	16.00	8.00	0.87	0.123333333333333	1.71	0.27	74.54	11.3333333333333
G10090_27151	13035	Ctsg	0.94	7.04	8.55	0	0	0	1.87	13.54	17.02	0	0	0	17.00	127.00	158.00	0	0	0	5.51	0	10.81	0	100.666666666667	0
G10090_31428	104582	Rprml	0.62	0.46	0.30	3.28	1.95	3.85	1.22	0.89	0.60	7.05	4.23	8.01	12.00	9.00	6.00	66.00	39.00	78.00	0.46	3.02666666666667	0.903333333333333	6.43	9	61
G10090_10260	381107	Tmem232	2.14	1.03	0.17	0.88	1.01	1.31	4.25	1.97	0.35	1.90	2.19	2.72	96.00	47.00	7.00	38.00	48.00	62.00	1.11333333333333	1.06666666666667	2.19	2.27	50	49.3333333333333
G10090_14613	67526	Atg12	17.24	18.13	18.52	19.70	19.58	17.66	34.21	34.88	36.88	42.31	42.40	36.75	792.00	842.00	864.00	946.00	934.00	837.00	17.9633333333333	18.98	35.3233333333333	40.4866666666667	832.666666666667	905.666666666667
G10090_4071	105859	Csdc2	0.86	0.11	0.04	2.38	2.48	2.79	1.71	0.21	0.08	5.10	5.36	5.81	40.00	5.00	2.00	114.00	118.00	135.00	0.336666666666667	2.55	0.666666666666667	5.42333333333333	15.6666666666667	122.333333333333
G10090_732	101700	Trim68	6.10	3.47	4.52	7.08	6.87	6.40	12.10	6.69	9.00	15.21	14.87	13.31	271.00	154.00	205.00	326.00	314.00	295.00	4.69666666666667	6.78333333333333	9.26333333333333	14.4633333333333	210	311.666666666667
G10090_22149	100044509	Tgfbr3l	6.45	5.33	3.65	4.56	4.94	4.87	12.79	10.26	7.27	9.80	10.70	10.14	126.00	104.00	73.00	92.00	99.00	99.00	5.14333333333333	4.79	10.1066666666667	10.2133333333333	101	96.6666666666667
G10090_4190	71836	Shcbp1l	0.08	0.08	0.15	0.18	0.21	0.28	0.16	0.15	0.31	0.38	0.44	0.58	3.00	3.00	6.00	7.00	8.00	11.00	0.103333333333333	0.223333333333333	0.206666666666667	0.466666666666667	4	8.66666666666667
G10090_30800	14630	Gclm	25.14	29.48	43.69	15.69	13.62	15.37	49.88	56.73	86.97	33.70	29.49	31.99	947.00	1113.00	1707.00	611.00	530.00	597.00	32.77	14.8933333333333	64.5266666666667	31.7266666666667	1255.66666666667	579.333333333333
G10090_6875	12306	Anxa2	220.74	248.00	383.82	314.41	324.57	341.32	438.01	477.20	764.08	675.36	702.93	710.33	5584.00	6261.00	9917.00	8219.00	8418.00	8999.00	284.186666666667	326.766666666667	559.763333333333	696.206666666667	7254	8545.33333333333
G10090_29013	81905	Cacng8	0.03	0	0.07	0.30	0.25	0.24	0.05	0	0.15	0.63	0.54	0.51	1.00	0	3.00	12.00	10.00	10.00	0.0333333333333333	0.263333333333333	0.0666666666666667	0.56	1.33333333333333	10.6666666666667
G10090_8473	14584	Gfpt2	20.84	38.23	27.61	8.05	11.37	7.25	41.36	73.57	54.96	17.30	24.62	15.09	1166.00	2135.00	1579.00	465.00	652.00	422.00	28.8933333333333	8.89	56.63	19.0033333333333	1626.66666666667	513
G10090_30678	381353	Ajm1	0.05	0.08	0.02	0.01	0.01	0.07	0.09	0.15	0.04	0.02	0.02	0.14	4.00	7.00	2.00	1.00	1.00	6.00	0.05	0.03	0.0933333333333333	0.06	4.33333333333333	2.66666666666667
G10090_13332	17965	Nbl1	147.16	135.96	124.16	136.24	140.53	132.33	292.01	261.62	247.18	292.64	304.35	275.39	4902.00	4509.00	4199.00	4686.00	4800.00	4582.00	135.76	136.366666666667	266.936666666667	290.793333333333	4536.66666666667	4689.33333333333
G10090_17826	56349	Net1	45.81	37.77	25.23	33.81	32.51	34.46	90.89	72.68	50.23	72.62	70.40	71.71	2818.79	2303.92	1575.00	2135.90	2056.37	2214.72	36.27	33.5933333333333	71.2666666666667	71.5766666666667	2232.57	2135.66333333333
G10090_214	269120	Optc	0.30	0.26	0.14	0.18	0.10	0.32	0.59	0.49	0.27	0.39	0.21	0.67	13.77	11.00	6.00	10.03	5.00	14.07	0.233333333333333	0.2	0.45	0.423333333333333	10.2566666666667	9.7
G10090_7245	338369	Tmem220	3.31	1.92	1.27	4.33	3.73	4.65	6.56	3.69	2.53	9.31	8.08	9.68	98.65	56.32	38.30	131.91	112.78	142.58	2.16666666666667	4.23666666666667	4.26	9.02333333333333	64.4233333333333	129.09
G10090_2086	20787	Srebf1	40.29	28.71	25.88	27.36	25.11	27.92	79.95	55.24	51.53	58.77	54.38	58.10	3248.09	2304.81	2139.17	2297.89	2083.05	2352.60	31.6266666666667	26.7966666666667	62.24	57.0833333333333	2564.02333333333	2244.51333333333
G10090_25952	13007	Csrp1	174.34	201.41	118.35	343.23	336.80	355.95	345.93	387.55	235.61	737.27	729.43	740.78	5814.00	6705.00	4036.00	11816.00	11516.00	12349.00	164.7	345.326666666667	323.03	735.826666666666	5518.33333333333	11893.6666666667
G10090_9762	66587	Fastk	29.92	31.81	33.56	27.79	27.83	25.51	59.36	61.21	66.80	59.69	60.27	53.09	1098.00	1147.00	1247.00	1041.00	1023.00	961.00	31.7633333333333	27.0433333333333	62.4566666666667	57.6833333333333	1164	1008.33333333333
G10090_307	230861	Eif4g3	43.12	35.57	37.67	39.69	38.12	38.75	85.56	68.44	74.98	85.25	82.56	80.65	5136.00	4287.00	4590.00	4837.00	4692.00	4825.00	38.7866666666667	38.8533333333333	76.3266666666667	82.82	4671	4784.66666666667
G10090_20695	74255	Smu1	18.17	19.16	19.53	17.46	17.97	17.85	36.06	36.86	38.87	37.51	38.91	37.15	1115.99	1174.17	1226.04	1106.87	1131.13	1140.37	18.9533333333333	17.76	37.2633333333333	37.8566666666667	1172.06666666667	1126.12333333333
G10090_22715	436240	Foxr2	0.03	0.02	0.02	0.02	0.02	0	0.07	0.03	0.03	0.03	0.04	0	3.00	1.00	1.00	1.00	1.00	0	0.0233333333333333	0.0133333333333333	0.0433333333333333	0.0233333333333333	1.66666666666667	0.666666666666667
G10090_28849	67427	Rps20	56.29	59.52	68.43	52.41	48.14	52.00	111.69	114.53	136.23	112.57	104.27	108.23	3641.94	3844.17	4527.17	3500.17	3193.46	3500.10	61.4133333333333	50.85	120.816666666667	108.356666666667	4004.42666666667	3397.91
G10090_12466	11651	Akt1	90.53	98.94	107.09	88.04	88.88	90.47	179.64	190.39	213.20	189.11	192.48	188.28	4549.00	4912.00	5478.00	4551.00	4560.00	4697.00	98.8533333333333	89.13	194.41	189.956666666667	4979.66666666667	4602.66666666667
G10090_32707	50527	Ero1a	13.80	16.16	19.51	17.38	17.99	19.11	27.38	31.09	38.84	37.34	38.97	39.77	1148.00	1342.00	1660.00	1493.00	1535.00	1654.00	16.49	18.16	32.4366666666667	38.6933333333333	1383.33333333333	1560.66666666667
G10090_5623	103737	Pex12	4.62	4.14	4.58	4.31	3.73	3.73	9.16	7.97	9.12	9.27	8.07	7.77	201.00	181.00	203.00	194.00	164.00	171.00	4.44666666666667	3.92333333333333	8.75	8.37	195	176.333333333333
G10090_16308	73671	Sult6b1	0	0	0.11	0.34	0.23	0.06	0	0	0.23	0.73	0.49	0.12	0	0	2.00	6.00	4.00	1.00	0.0366666666666667	0.21	0.0766666666666667	0.446666666666667	0.666666666666667	3.66666666666667
G10090_14332	17698	Msn	251.91	369.57	361.27	370.65	351.63	361.78	499.86	711.13	719.20	796.17	761.55	752.90	18189.01	26637.02	26673.04	27626.01	26030.00	27173.00	327.583333333333	361.353333333333	643.396666666667	770.206666666667	23833.0233333333	26943.0033333333
G10090_8632	216227	Slc17a8	0.35	0.29	0.10	0.20	0.11	0.25	0.70	0.56	0.20	0.43	0.23	0.53	28.50	22.41	7.87	15.34	7.97	19.82	0.246666666666667	0.186666666666667	0.486666666666667	0.396666666666667	19.5933333333333	14.3766666666667
G10090_25348	238880	Actbl2	0	0	0	0.02	0	0	0	0	0	0.04	0	0	0	0	0	1.00	0	0	0	0.00666666666666667	0	0.0133333333333333	0	0.333333333333333
G10090_8438	224405	Cyyr1	42.61	69.07	69.62	63.18	60.46	64.28	84.55	132.90	138.59	135.71	130.94	133.77	4720.82	7638.67	7886.88	7225.70	6867.51	7401.78	60.4333333333333	62.64	118.68	133.473333333333	6748.79	7164.99666666667
G10090_9083	71732	Vps11	22.22	20.73	20.45	17.41	16.31	15.43	44.10	39.89	40.71	37.40	35.33	32.10	1364.00	1262.00	1306.00	1110.00	1036.00	1000.00	21.1333333333333	16.3833333333333	41.5666666666667	34.9433333333333	1310.66666666667	1048.66666666667
G10090_174	27267	Cars	11.23	12.69	15.68	11.23	13.24	13.49	22.29	24.41	31.22	24.12	28.67	28.07	518.00	583.00	738.00	540.00	645.00	645.00	13.2	12.6533333333333	25.9733333333333	26.9533333333333	613	610
G10090_954	244091	Fsd2	0.84	0.18	0.07	0.90	0.80	0.71	1.67	0.35	0.14	1.94	1.74	1.47	47.00	10.00	4.00	52.00	46.00	41.00	0.363333333333333	0.803333333333333	0.72	1.71666666666667	20.3333333333333	46.3333333333333
G10090_7038	30940	Usp25	21.97	23.73	22.61	26.83	25.08	25.61	43.59	45.66	45.02	57.63	54.33	53.29	1858.00	1946.00	1890.00	2318.00	2163.00	2219.00	22.77	25.84	44.7566666666667	55.0833333333333	1898	2233.33333333333
G10090_13558	19064	Ppy	2.10	1.17	1.83	0.68	0.46	0.22	4.17	2.25	3.63	1.46	0.99	0.47	18.00	10.00	16.00	6.00	4.00	2.00	1.7	0.453333333333333	3.35	0.973333333333333	14.6666666666667	4
G10090_32348	19204	Ptafr	4.99	18.78	19.34	2.58	1.83	2.11	9.91	36.14	38.51	5.54	3.96	4.40	341.19	1281.24	1351.62	181.83	128.16	150.32	14.37	2.17333333333333	28.1866666666667	4.63333333333333	991.35	153.436666666667
G10090_13025	16619	Klk1b27	0	0.09	0	0.12	0.07	0.15	0	0.17	0	0.26	0.14	0.32	0	1.41	0	2.00	1.09	2.56	0.03	0.113333333333333	0.0566666666666667	0.24	0.47	1.88333333333333
G10090_4656	330319	Wipf3	11.15	5.06	5.44	7.45	7.25	6.93	22.12	9.74	10.83	16.01	15.70	14.42	930.97	418.64	461.00	639.16	617.59	604.32	7.21666666666667	7.21	14.23	15.3766666666667	603.536666666667	620.356666666667
G10090_22204	18505	Pax3	0.02	0.04	0	0	0.03	0.03	0.03	0.07	0	0	0.07	0.07	1.01	2.39	0	0	2.10	2.17	0.02	0.02	0.0333333333333333	0.0466666666666667	1.13333333333333	1.42333333333333
G10090_21263	321003	Xpnpep3	2.28	2.22	2.10	3.14	3.22	2.94	4.53	4.26	4.19	6.75	6.98	6.13	260.96	252.06	244.70	369.28	380.13	350.48	2.2	3.1	4.32666666666667	6.62	252.573333333333	366.63
G10090_21904	231589	Vmn2r13	0.05	0.05	0	0.04	0.05	0	0.10	0.09	0	0.09	0.11	0	2.32	2.00	0	2.00	2.33	0	0.0333333333333333	0.03	0.0633333333333333	0.0666666666666667	1.44	1.44333333333333
G10090_21596	258436	Olfr458	0	0	0.06	0	0	0.06	0	0	0.11	0	0	0.12	0	0	1.00	0	0	1.00	0.02	0.02	0.0366666666666667	0.04	0.333333333333333	0.333333333333333
G10090_29506	12350	Car3	0.39	0.14	0.10	0.96	0.07	0.68	0.77	0.27	0.21	2.06	0.15	1.41	11.00	4.00	3.00	28.00	2.00	20.00	0.21	0.57	0.416666666666667	1.20666666666667	6	16.6666666666667
G10090_8327	56426	Pdcd10	23.34	30.93	33.67	24.70	25.03	25.91	46.31	59.52	67.04	53.05	54.21	53.92	833.00	1102.00	1229.00	910.00	916.00	962.00	29.3133333333333	25.2133333333333	57.6233333333333	53.7266666666667	1054.66666666667	929.333333333333
G10090_8358	106522	Pkdcc	3.44	2.58	3.07	3.00	3.61	3.29	6.83	4.96	6.11	6.45	7.81	6.84	150.00	116.00	137.00	138.00	163.00	152.00	3.03	3.3	5.96666666666667	7.03333333333333	134.333333333333	151
G10090_1989	19934	Rpl22	68.69	66.38	60.43	69.04	74.16	76.64	136.29	127.74	120.29	148.31	160.60	159.50	2818.00	2719.00	2535.00	2924.00	3119.00	3271.00	65.1666666666667	73.28	128.106666666667	156.136666666667	2690.66666666667	3104.66666666667
G10090_1550	56299	Fkbpl	4.54	5.05	3.86	3.60	3.47	3.59	9.00	9.72	7.69	7.74	7.52	7.48	143.81	159.82	125.24	117.88	112.78	118.42	4.48333333333333	3.55333333333333	8.80333333333333	7.58	142.956666666667	116.36
G10090_10392	68671	Pcyt2	18.95	13.62	13.29	22.26	22.71	23.84	37.60	26.21	26.47	47.82	49.18	49.61	672.00	480.00	482.00	810.00	819.00	875.00	15.2866666666667	22.9366666666667	30.0933333333333	48.87	544.666666666667	834.666666666667
G10090_16198	214547	She	8.43	3.23	4.44	17.83	17.58	19.55	16.74	6.22	8.85	38.30	38.07	40.68	915.00	350.00	493.00	1997.00	1955.00	2206.00	5.36666666666667	18.32	10.6033333333333	39.0166666666667	586	2052.66666666667
G10090_2669	497652	Acd	22.31	19.58	22.56	21.98	19.41	20.60	44.27	37.68	44.91	47.22	42.05	42.87	560.87	499.62	574.00	571.00	503.00	545.00	21.4833333333333	20.6633333333333	42.2866666666667	44.0466666666667	544.83	539.666666666667
G10090_7881	72805	Zfp839	3.46	3.18	2.55	4.23	4.41	4.14	6.86	6.12	5.08	9.08	9.56	8.62	230.69	215.17	176.21	300.32	309.78	288.02	3.06333333333333	4.26	6.02	9.08666666666667	207.356666666667	299.373333333333
G10090_47	18969	Pola2	6.47	11.38	10.78	9.76	8.80	8.69	12.84	21.90	21.45	20.97	19.06	18.08	294.46	518.15	500.35	457.44	414.85	416.71	9.54333333333333	9.08333333333333	18.73	19.37	437.653333333333	429.666666666667
G10090_5367	105171	Arrdc3	34.95	44.39	51.53	63.86	74.19	65.98	69.35	85.43	102.59	137.16	160.68	137.30	2623.00	3307.00	3895.00	4971.00	5747.00	5191.00	43.6233333333333	68.01	85.79	145.046666666667	3275	5303
G10090_48422	115486407	C1H2orf66	0	0	0	0.04	0	0	0	0	0	0.09	0	0	0	0	0	1.00	0	0	0	0.0133333333333333	0	0.03	0	0.333333333333333
G10090_24979	338346	Gpr21	0.02	0	0.02	0.34	0.18	0.27	0.05	0	0.05	0.73	0.39	0.56	1.00	0	1.00	15.00	8.00	12.00	0.0133333333333333	0.263333333333333	0.0333333333333333	0.56	0.666666666666667	11.6666666666667
G10090_4637	67880	Dcxr	65.09	52.37	35.94	29.52	32.22	32.41	129.16	100.77	71.54	63.40	69.77	67.46	2095.29	1681.90	1181.87	979.77	1063.07	1086.29	51.1333333333333	31.3833333333333	100.49	66.8766666666667	1653.02	1043.04333333333
G10090_10817	77963	Hook1	4.72	3.99	3.24	3.23	3.10	3.45	9.36	7.68	6.45	6.95	6.72	7.17	406.00	356.00	304.00	290.00	291.00	324.94	3.98333333333333	3.26	7.83	6.94666666666667	355.333333333333	301.98
G10090_2419	19094	Mapk11	5.13	8.49	10.43	7.95	9.05	7.26	10.18	16.34	20.77	17.08	19.60	15.12	234.02	386.76	486.62	374.38	423.33	344.72	8.01666666666667	8.08666666666667	15.7633333333333	17.2666666666667	369.133333333333	380.81
G10090_16075	71584	Gdpd2	26.40	26.97	23.01	3.74	5.34	5.69	52.38	51.90	45.81	8.03	11.57	11.84	1240.00	1257.00	1111.00	180.00	255.00	275.00	25.46	4.92333333333333	50.03	10.48	1202.66666666667	236.666666666667
G10090_6884	14167	Fgf12	0.15	0.01	0.04	0.39	0.17	0.38	0.29	0.02	0.08	0.83	0.37	0.79	10.74	1.00	2.00	36.70	13.00	31.93	0.0666666666666667	0.313333333333333	0.13	0.663333333333333	4.58	27.21
G10090_2501	66938	Sh3d21	47.36	24.78	13.94	11.80	12.60	11.58	93.97	47.68	27.75	25.34	27.30	24.11	1837.00	973.00	545.00	455.00	492.00	459.00	28.6933333333333	11.9933333333333	56.4666666666667	25.5833333333333	1118.33333333333	468.666666666667
G10090_6552	74149	Zfp946	4.36	2.73	3.21	3.94	4.04	4.06	8.66	5.26	6.40	8.46	8.75	8.45	241.34	149.81	183.86	223.10	227.06	231.54	3.43333333333333	4.01333333333333	6.77333333333333	8.55333333333333	191.67	227.233333333333
G10090_8841	105246572	Gm41844	12.48	6.85	8.12	6.08	5.85	3.76	24.75	13.18	16.17	13.07	12.67	7.82	373.28	204.58	248.46	187.87	179.41	116.91	9.15	5.23	18.0333333333333	11.1866666666667	275.44	161.396666666667
G10090_31798	381457	Crnn	0.28	0.23	0.13	0.24	0.29	0.21	0.55	0.44	0.26	0.51	0.63	0.44	10.14	8.28	4.91	9.00	10.94	8.01	0.213333333333333	0.246666666666667	0.416666666666667	0.526666666666667	7.77666666666667	9.31666666666666
G10090_33936	474160	Smim40	1.74	1.49	1.80	1.28	0.93	1.35	3.45	2.86	3.59	2.75	2.02	2.80	26.96	22.35	27.56	21.47	17.26	22.19	1.67666666666667	1.18666666666667	3.3	2.52333333333333	25.6233333333333	20.3066666666667
G10090_12636	68734	Ppp4r3a	17.82	17.65	18.83	17.36	18.13	17.65	35.36	33.96	37.49	37.29	39.26	36.72	1524.00	1493.00	1637.00	1515.00	1577.00	1556.00	18.1	17.7133333333333	35.6033333333333	37.7566666666667	1551.33333333333	1549.33333333333
G10090_9475	71175	Nipbl	14.81	13.54	12.34	13.63	14.63	13.56	29.39	26.05	24.57	29.28	31.68	28.22	2833.13	2604.21	2429.08	2659.72	2843.42	2688.21	13.5633333333333	13.94	26.67	29.7266666666667	2622.14	2730.45
G10090_30029	209195	Clic6	14.60	11.11	5.07	5.62	5.18	7.27	28.96	21.37	10.10	12.07	11.23	15.13	1027.00	780.00	365.00	408.00	374.00	532.00	10.26	6.02333333333333	20.1433333333333	12.81	724	438
G10090_19797	225995	D030056L22Rik	6.43	8.15	7.90	12.81	10.84	11.50	12.75	15.69	15.72	27.51	23.47	23.93	205.00	251.00	256.00	418.00	360.00	378.00	7.49333333333333	11.7166666666667	14.72	24.97	237.333333333333	385.333333333333
G10090_3847	15042	H2-T24	14.00	9.40	8.78	55.78	64.02	63.79	27.78	18.10	17.48	119.82	138.65	132.76	538.45	355.73	353.35	2250.86	2531.43	2542.88	10.7266666666667	61.1966666666667	21.12	130.41	415.843333333333	2441.72333333333
G10090_16712	69215	Sat2	2.48	1.91	1.44	3.73	3.67	3.39	4.91	3.67	2.86	8.01	7.95	7.05	43.09	36.93	24.72	66.00	60.00	63.00	1.94333333333333	3.59666666666667	3.81333333333333	7.67	34.9133333333333	63
G10090_16224	19935	Mrpl23	30.52	31.00	33.42	33.65	31.83	36.96	60.56	59.65	66.54	72.28	68.94	76.93	364.00	362.00	404.00	414.00	383.00	453.00	31.6466666666667	34.1466666666667	62.25	72.7166666666667	376.666666666667	416.666666666667
G10090_18579	12922	Crhr2	0.04	0.09	0	0.16	0.04	0.04	0.09	0.17	0	0.34	0.09	0.08	2.00	4.00	0	8.00	2.00	2.00	0.0433333333333333	0.08	0.0866666666666667	0.17	2	4
G10090_19510	74186	Ccdc3	0.16	0.14	0.10	0.95	1.14	1.10	0.32	0.27	0.20	2.03	2.46	2.29	8.00	7.00	5.16	48.62	58.00	57.00	0.133333333333333	1.06333333333333	0.263333333333333	2.26	6.72	54.54
G10090_18656	75124	Nxnl2	0.46	0.76	0.70	0.32	0.65	0.55	0.90	1.46	1.38	0.69	1.41	1.14	12.00	17.00	16.00	7.00	15.00	14.00	0.64	0.506666666666667	1.24666666666667	1.08	15	12
G10090_9493	407786	Taf9b	10.09	7.34	8.93	12.28	11.35	11.25	20.02	14.13	17.78	26.39	24.59	23.41	476.00	346.00	431.00	598.00	548.00	551.00	8.78666666666667	11.6266666666667	17.31	24.7966666666667	417.666666666667	565.666666666667
G10090_10506	239759	Liph	16.27	11.54	7.13	8.51	9.38	11.18	32.28	22.21	14.18	18.27	20.32	23.27	1143.70	808.72	504.20	608.01	659.92	796.50	11.6466666666667	9.69	22.89	20.62	818.873333333333	688.143333333333
G10090_21371	18597	Pdha1	41.72	38.14	39.44	44.18	42.06	42.18	82.78	73.40	78.52	94.91	91.09	87.79	2229.67	2034.88	2155.56	2437.53	2304.50	2345.08	39.7666666666667	42.8066666666667	78.2333333333333	91.2633333333333	2140.03666666667	2362.37
G10090_6868	237339	L3mbtl3	6.58	4.55	6.99	6.54	7.83	7.45	13.05	8.75	13.92	14.05	16.95	15.50	556.00	390.00	607.00	581.00	693.00	661.00	6.04	7.27333333333333	11.9066666666667	15.5	517.666666666667	645
G10090_7388	17192	Mbd3	41.07	33.31	37.53	46.76	48.61	51.29	81.49	64.09	74.72	100.44	105.28	106.73	1194.00	969.00	1122.00	1398.00	1433.00	1537.00	37.3033333333333	48.8866666666667	73.4333333333333	104.15	1095	1456
G10090_10682	217325	Llgl2	22.10	13.98	13.44	12.16	12.22	13.49	43.85	26.90	26.75	26.11	26.46	28.07	1462.00	921.00	910.00	837.00	829.00	928.00	16.5066666666667	12.6233333333333	32.5	26.88	1097.66666666667	864.666666666667
G10090_32252	75552	Paqr9	0	0.02	0	0.29	0.11	0.20	0	0.04	0	0.63	0.25	0.42	0	1.00	0	13.00	5.00	9.00	0.00666666666666667	0.2	0.0133333333333333	0.433333333333333	0.333333333333333	9
G10090_298	21419	Tfap2b	0.03	0.01	0	0.01	0.01	0.02	0.06	0.02	0	0.03	0.03	0.05	3.31	1.28	0	1.02	0.99	2.35	0.0133333333333333	0.0133333333333333	0.0266666666666667	0.0366666666666667	1.53	1.45333333333333
G10090_29955	14979	H2-Ke6	28.46	20.87	19.58	34.13	35.09	33.32	56.48	40.15	38.99	73.31	76.00	69.34	496.00	363.00	349.00	614.00	627.00	604.00	22.97	34.18	45.2066666666667	72.8833333333333	402.666666666667	615
G10090_21349	230612	Slc5a9	0.07	0.03	0.01	0.01	0.03	0	0.13	0.05	0.03	0.03	0.06	0	5.00	2.00	1.00	1.00	2.00	0	0.0366666666666667	0.0133333333333333	0.07	0.03	2.66666666666667	1
G10090_12908	319535	Zfp182	2.33	2.11	2.15	3.96	4.11	3.71	4.62	4.06	4.27	8.50	8.90	7.72	271.47	243.08	263.72	485.25	502.05	449.98	2.19666666666667	3.92666666666667	4.31666666666667	8.37333333333333	259.423333333333	479.093333333333
G10090_3214	105787	Prkaa1	9.48	12.02	12.78	14.57	14.31	13.94	18.82	23.12	25.44	31.30	30.99	29.01	813.00	1029.00	1138.00	1289.00	1258.00	1245.00	11.4266666666667	14.2733333333333	22.46	30.4333333333333	993.333333333333	1264
G10090_33249	67891	Rpl4	528.49	567.46	545.82	458.32	455.28	477.27	1048.66	1091.92	1086.59	984.49	986.01	993.25	13820.00	14813.00	14595.00	12372.00	12206.00	12983.00	547.256666666667	463.623333333333	1075.72333333333	987.916666666667	14409.3333333333	12520.3333333333
G10090_15897	66714	4921524J17Rik	6.11	6.87	6.38	8.95	10.24	9.73	12.13	13.22	12.69	19.22	22.17	20.25	180.00	202.00	192.00	272.00	309.00	298.00	6.45333333333333	9.64	12.68	20.5466666666667	191.333333333333	293
G10090_10624	29816	Hip1r	33.63	37.22	27.51	25.04	27.09	25.18	66.72	71.61	54.76	53.78	58.66	52.41	2351.00	2518.00	1960.00	1820.00	1951.00	1897.00	32.7866666666667	25.77	64.3633333333333	54.95	2276.33333333333	1889.33333333333
G10090_9455	224805	Aars2	3.77	1.92	2.61	4.17	4.21	4.29	7.47	3.70	5.20	8.96	9.12	8.92	213.00	119.00	158.00	259.00	258.00	282.00	2.76666666666667	4.22333333333333	5.45666666666667	9	163.333333333333	266.333333333333
G10090_12861	170738	Kcnh7	1.21	1.20	0.88	0.42	0.34	0.48	2.40	2.32	1.76	0.90	0.74	0.99	279.67	279.05	211.64	100.53	81.97	117.52	1.09666666666667	0.413333333333333	2.16	0.876666666666667	256.786666666667	100.006666666667
G10090_8894	233887	Zfp553	4.15	3.52	4.06	5.42	5.44	5.78	8.23	6.78	8.08	11.64	11.78	12.04	262.35	222.40	261.85	354.39	353.28	380.27	3.91	5.54666666666667	7.69666666666667	11.82	248.866666666667	362.646666666667
G10090_49236	115488503	Gm52197	16.90	9.38	13.96	6.09	10.08	2.13	33.53	18.05	27.80	13.08	21.83	4.43	1103.71	624.67	955.07	416.48	695.89	157.09	13.4133333333333	6.1	26.46	13.1133333333333	894.483333333333	423.153333333333
G10090_20933	11783	Apaf1	5.58	11.22	10.87	6.04	5.85	5.96	11.06	21.59	21.64	12.97	12.67	12.41	690.00	1385.00	1378.00	769.00	740.00	768.00	9.22333333333333	5.95	18.0966666666667	12.6833333333333	1151	759
G10090_3002	668218	Bin2	18.04	16.38	32.32	27.26	20.54	21.46	35.80	31.51	64.35	58.55	44.49	44.67	653.02	582.29	1196.32	1006.04	749.11	803.18	22.2466666666667	23.0866666666667	43.8866666666667	49.2366666666667	810.543333333333	852.776666666667
G10090_3536	74374	Clec16a	27.42	26.45	25.87	36.34	33.40	34.36	54.41	50.89	51.51	78.06	72.33	71.50	2136.29	2049.94	2093.02	2931.53	2770.66	2781.50	26.58	34.7	52.27	73.9633333333333	2093.08333333333	2827.89666666667
G10090_21190	218739	Sntn	8.38	4.55	2.50	4.19	4.73	5.93	16.62	8.75	4.98	8.99	10.24	12.35	190.00	103.00	58.00	98.00	110.00	140.00	5.14333333333333	4.95	10.1166666666667	10.5266666666667	117	116
G10090_16803	14745	Lpar1	8.13	5.28	5.30	7.72	8.26	8.48	16.14	10.16	10.54	16.59	17.89	17.65	528.00	339.00	348.00	513.00	545.00	558.00	6.23666666666667	8.15333333333333	12.28	17.3766666666667	405	538.666666666667
G10090_12593	94213	Ddx50	38.40	40.85	39.26	28.50	30.76	32.14	76.19	78.61	78.15	61.22	66.62	66.88	1876.81	1979.14	1935.44	1461.89	1569.62	1658.68	39.5033333333333	30.4666666666667	77.65	64.9066666666667	1930.46333333333	1563.39666666667
G10090_5017	11497	Adam3	0.90	0.47	0.22	1.40	1.36	1.40	1.79	0.91	0.44	3.00	2.94	2.92	43.00	23.00	13.00	68.00	76.00	70.00	0.53	1.38666666666667	1.04666666666667	2.95333333333333	26.3333333333333	71.3333333333333
G10090_12476	67063	Pgap4	7.61	6.40	5.67	10.93	9.24	9.13	15.09	12.32	11.29	23.47	20.01	19.01	304.00	254.00	226.00	454.00	376.00	382.00	6.56	9.76666666666667	12.9	20.83	261.333333333333	404
G10090_18850	434246	Trim72	0.44	0.69	0.43	0.26	0.23	0.23	0.86	1.33	0.85	0.55	0.50	0.48	21.00	33.00	23.00	13.00	10.93	11.00	0.52	0.24	1.01333333333333	0.51	25.6666666666667	11.6433333333333
G10090_14419	16402	Itga5	19.30	47.58	50.78	25.08	30.68	25.53	38.30	91.55	101.09	53.86	66.46	53.12	1603.00	3945.00	4313.00	2150.00	2613.00	2206.00	39.22	27.0966666666667	76.98	57.8133333333333	3287	2323
G10090_3578	76376	Slc24a2	0.01	0	0.00	0.05	0.04	0.07	0.02	0	0.01	0.12	0.10	0.14	2.00	0	1.00	11.00	9.00	14.00	0.00333333333333333	0.0533333333333333	0.01	0.12	1	11.3333333333333
G10090_4504	67381	Med4	22.97	20.87	18.53	18.12	16.12	15.48	45.57	40.16	36.90	38.91	34.91	32.22	549.00	498.00	453.00	447.00	395.00	385.00	20.79	16.5733333333333	40.8766666666667	35.3466666666667	500	409
G10090_4991	70802	Pwwp2a	9.52	10.26	9.81	10.99	11.79	10.97	18.88	19.73	19.53	23.60	25.54	22.82	781.59	847.56	829.47	949.77	1010.61	945.59	9.86333333333334	11.25	19.38	23.9866666666667	819.54	968.656666666667
G10090_12366	170759	Atp13a1	19.23	17.23	20.04	17.96	18.43	17.12	38.15	33.15	39.90	38.58	39.92	35.62	1402.00	1237.00	1497.00	1335.00	1353.00	1281.00	18.8333333333333	17.8366666666667	37.0666666666667	38.04	1378.66666666667	1323
G10090_8547	271375	Cd200r2	0.24	0.19	0.12	0.13	0.26	0.12	0.47	0.37	0.23	0.29	0.56	0.25	7.70	6.24	3.89	4.51	8.53	4.12	0.183333333333333	0.17	0.356666666666667	0.366666666666667	5.94333333333333	5.72
G10090_26551	18126	Nos2	1.73	6.45	13.76	1.90	1.81	2.04	3.43	12.42	27.39	4.09	3.92	4.24	130.00	491.00	1035.00	141.00	133.00	152.00	7.31333333333333	1.91666666666667	14.4133333333333	4.08333333333333	552	142
G10090_32992	21814	Tgfbr3	55.82	27.02	22.86	17.93	18.81	19.52	110.75	51.99	45.50	38.52	40.74	40.62	6422.00	3103.00	2689.00	2130.00	2219.00	2336.00	35.2333333333333	18.7533333333333	69.4133333333333	39.96	4071.33333333333	2228.33333333333
G10090_49800	115489962	LOC115489962	0.43	0.39	0.22	0.22	0.48	0.55	0.85	0.76	0.43	0.46	1.03	1.14	14.05	12.93	7.36	7.37	16.12	18.72	0.346666666666667	0.416666666666667	0.68	0.876666666666667	11.4466666666667	14.07
G10090_3684	64931	Izumo1r	0.54	0.62	0.69	1.50	0.92	1.05	1.07	1.19	1.38	3.22	2.00	2.18	11.00	12.00	12.00	31.00	18.00	20.00	0.616666666666667	1.15666666666667	1.21333333333333	2.46666666666667	11.6666666666667	23
G10090_9297	234695	Carmil2	1.21	1.29	1.61	2.35	2.11	2.07	2.40	2.48	3.20	5.05	4.56	4.31	98.00	104.00	135.00	196.00	175.00	175.00	1.37	2.17666666666667	2.69333333333333	4.64	112.333333333333	182
G10090_25974	100041139	Gm3159	0	0	0	0	0.09	0	0	0	0	0	0.20	0	0	0	0	0	1.04	0	0	0.03	0	0.0666666666666667	0	0.346666666666667
G10090_5194	15452	Hprt	31.74	44.63	47.56	34.47	39.63	41.47	62.99	85.87	94.67	74.04	85.83	86.29	786.00	1103.00	1204.00	881.00	1006.00	1068.00	41.31	38.5233333333333	81.1766666666667	82.0533333333333	1031	985
G10090_12833	223473	Nipal2	5.25	3.67	3.37	7.81	8.94	7.32	10.41	7.06	6.70	16.78	19.35	15.24	551.60	428.81	388.21	790.41	845.53	734.07	4.09666666666667	8.02333333333333	8.05666666666667	17.1233333333333	456.206666666667	790.003333333333
G10090_2295	14562	Gdf3	0.26	0.43	0.23	0.21	0.37	0.18	0.52	0.82	0.45	0.46	0.80	0.38	10.40	16.89	9.15	8.71	15.06	7.58	0.306666666666667	0.253333333333333	0.596666666666667	0.546666666666667	12.1466666666667	10.45
G10090_27209	319149	H3c4	0	0	0	1.26	1.53	0.50	0	0	0	2.70	3.32	1.05	0	0	0	11.26	13.61	4.54	0	1.09666666666667	0	2.35666666666667	0	9.80333333333333
G10090_14875	100273	Osbpl9	96.43	105.34	96.11	73.85	75.23	74.91	191.34	202.69	191.33	158.63	162.92	155.90	4409.52	4793.04	4510.94	3598.32	3624.28	3702.54	99.2933333333333	74.6633333333333	195.12	159.15	4571.16666666667	3641.71333333333
G10090_33730	338320	Mia2	47.96	39.98	46.23	33.63	30.26	31.45	95.16	76.93	92.03	72.25	65.53	65.44	2600.00	2188.00	2570.00	1870.00	1667.00	1752.00	44.7233333333333	31.78	88.04	67.74	2452.66666666667	1763
G10090_15161	83945	Dnaja3	10.86	10.82	13.76	16.76	15.36	15.86	21.54	20.82	27.40	36.01	33.27	33.00	523.00	515.00	669.00	826.00	750.00	783.00	11.8133333333333	15.9933333333333	23.2533333333333	34.0933333333333	569	786.333333333333
G10090_8240	11750	Anxa7	67.43	85.31	101.56	51.74	51.38	52.40	133.80	164.15	202.18	111.14	111.27	109.04	3260.00	4096.00	4906.00	2657.00	2602.00	2715.00	84.7666666666667	51.84	166.71	110.483333333333	4087.33333333333	2658
G10090_18564	103742	Mien1	20.70	19.83	23.12	32.79	29.92	32.32	41.07	38.15	46.04	70.43	64.79	67.26	313.00	302.00	339.00	467.00	421.00	456.00	21.2166666666667	31.6766666666667	41.7533333333333	67.4933333333333	318	448
G10090_8873	50797	Copb2	46.66	57.97	56.90	48.14	45.77	49.19	92.60	111.55	113.28	103.42	99.13	102.37	2661.00	3300.00	3318.00	2834.00	2676.00	2918.00	53.8433333333333	47.7	105.81	101.64	3093	2809.33333333333
G10090_33828	67096	Mmachc	3.32	3.52	3.78	5.90	4.29	4.82	6.58	6.78	7.52	12.68	9.29	10.03	118.86	125.92	138.30	218.24	157.48	179.55	3.54	5.00333333333333	6.96	10.6666666666667	127.693333333333	185.09
G10090_17769	100504234	Ccdc170	4.38	2.84	1.96	2.40	2.84	3.57	8.69	5.46	3.90	5.15	6.15	7.43	458.43	291.99	208.20	258.62	303.72	393.12	3.06	2.93666666666667	6.01666666666667	6.24333333333333	319.54	318.486666666667
G10090_26085	71030	4933403O08Rik	0.01	0	0	0.20	0.23	0.22	0.03	0	0	0.43	0.49	0.45	2.00	0	0	32.00	36.00	35.00	0.00333333333333333	0.216666666666667	0.01	0.456666666666667	0.666666666666667	34.3333333333333
G10090_348	225372	Apbb3	7.58	10.11	8.46	9.01	7.98	7.62	15.04	19.45	16.85	19.36	17.28	15.85	291.31	387.77	332.93	358.02	314.90	304.54	8.71666666666667	8.20333333333333	17.1133333333333	17.4966666666667	337.336666666667	325.82
G10090_25245	100206	Adprhl2	10.47	7.58	9.85	9.83	10.83	9.45	20.77	14.58	19.61	21.12	23.46	19.67	263.00	190.00	253.00	255.00	279.00	247.00	9.3	10.0366666666667	18.32	21.4166666666667	235.333333333333	260.333333333333
G10090_22912	75141	Rasd2	6.37	5.92	3.92	1.53	1.31	1.12	12.64	11.38	7.80	3.28	2.84	2.32	334.97	310.57	210.69	82.96	70.77	61.11	5.40333333333333	1.32	10.6066666666667	2.81333333333333	285.41	71.6133333333333
G10090_3502	241627	Wdr76	5.03	4.49	4.14	5.45	5.61	5.26	9.97	8.64	8.24	11.70	12.14	10.96	382.00	341.52	322.00	429.00	438.00	417.00	4.55333333333333	5.44	8.95	11.6	348.506666666667	428
G10090_24824	102634030	Gm31714	0	0.02	0	0	0	0	0	0.03	0	0	0	0	0	1.00	0	0	0	0	0.00666666666666667	0	0.01	0	0.333333333333333	0
G10090_16840	110596	Arhgef28	14.05	10.61	7.92	11.30	11.86	13.02	27.89	20.41	15.77	24.27	25.69	27.09	1328.16	986.66	742.17	1129.53	1168.47	1306.44	10.86	12.06	21.3566666666667	25.6833333333333	1018.99666666667	1201.48
G10090_14025	269643	Ppp2r2c	0.22	0.09	0.25	0.99	1.31	1.44	0.44	0.18	0.50	2.14	2.83	2.99	17.00	7.00	19.00	79.00	103.00	112.00	0.186666666666667	1.24666666666667	0.373333333333333	2.65333333333333	14.3333333333333	98
G10090_31148	13051	Cx3cr1	1.04	0.54	0.32	7.95	5.86	7.05	2.06	1.04	0.64	17.07	12.68	14.67	73.32	38.10	23.37	561.32	397.94	497.74	0.633333333333333	6.95333333333333	1.24666666666667	14.8066666666667	44.93	485.666666666667
G10090_7783	210135	Zfp180	7.68	5.84	7.08	9.41	10.22	9.89	15.23	11.24	14.09	20.22	22.14	20.58	563.00	428.00	527.00	715.00	771.00	760.00	6.86666666666667	9.84	13.52	20.98	506	748.666666666667
G10090_11213	78240	Cst11	0.09	0	0.28	0	0.09	0	0.19	0	0.55	0	0.20	0	1.00	0	3.00	0	1.00	0	0.123333333333333	0.03	0.246666666666667	0.0666666666666667	1.33333333333333	0.333333333333333
G10090_10905	27801	Zdhhc8	13.74	9.86	11.13	17.34	17.82	18.21	27.25	18.98	22.16	37.24	38.60	37.90	1179.00	892.00	1011.00	1625.00	1636.00	1680.00	11.5766666666667	17.79	22.7966666666667	37.9133333333333	1027.33333333333	1647
G10090_14304	28253	Slco1b2	0.02	0.08	0.03	0.02	0.02	0	0.03	0.16	0.06	0.03	0.03	0	1.00	5.00	2.00	1.00	1.00	0	0.0433333333333333	0.0133333333333333	0.0833333333333333	0.02	2.66666666666667	0.666666666666667
G10090_7862	76640	1700113H08Rik	0	0	0	0.08	0.04	0	0	0	0	0.17	0.09	0	0	0	0	2.00	1.00	0	0	0.04	0	0.0866666666666667	0	1
G10090_23970	66808	9030624G23Rik	1.86	1.51	2.08	1.99	2.53	2.15	3.70	2.90	4.13	4.28	5.47	4.47	79.01	64.20	90.05	88.07	110.92	95.80	1.81666666666667	2.22333333333333	3.57666666666667	4.74	77.7533333333333	98.2633333333333
G10090_6402	74741	C2cd5	4.92	4.27	4.50	6.61	5.88	6.02	9.77	8.22	8.97	14.20	12.73	12.54	465.99	395.13	423.78	624.26	556.21	571.32	4.56333333333333	6.17	8.98666666666667	13.1566666666667	428.3	583.93
G10090_15389	244416	Ppp1r3b	1.69	2.10	4.55	2.01	1.91	1.63	3.35	4.05	9.06	4.31	4.14	3.39	136.08	167.90	373.57	165.75	156.82	135.35	2.78	1.85	5.48666666666667	3.94666666666667	225.85	152.64
G10090_25874	67529	Fgfr1op2	34.80	33.50	37.19	42.61	44.52	43.89	69.04	64.45	74.04	91.52	96.43	91.35	1821.00	1758.00	1990.00	2297.00	2380.00	2380.00	35.1633333333333	43.6733333333333	69.1766666666667	93.1	1856.33333333333	2352.33333333333
G10090_12732	19130	Prox1	0.36	0.56	0.53	0.49	0.42	0.43	0.72	1.07	1.06	1.05	0.90	0.90	53.00	81.00	80.00	73.00	65.00	65.00	0.483333333333333	0.446666666666667	0.95	0.95	71.3333333333333	67.6666666666667
G10090_7576	97287	Mtmr14	16.25	23.32	18.77	14.60	14.74	15.00	32.25	44.87	37.38	31.36	31.92	31.23	689.00	1013.00	793.00	654.00	628.00	661.00	19.4466666666667	14.78	38.1666666666667	31.5033333333333	831.666666666667	647.666666666667
G10090_11894	57258	Xpo4	4.19	5.11	4.63	4.56	4.53	4.18	8.31	9.83	9.22	9.80	9.82	8.69	732.41	857.00	829.16	858.79	868.08	779.19	4.64333333333333	4.42333333333333	9.12	9.43666666666667	806.19	835.353333333333
G10090_632	140859	Nek8	4.46	3.78	5.07	3.70	3.40	3.90	8.86	7.27	10.09	7.94	7.35	8.12	230.00	195.00	270.00	198.00	181.00	209.00	4.43666666666667	3.66666666666667	8.74	7.80333333333333	231.666666666667	196
G10090_13520	14725	Lrp2	2.09	1.33	1.19	4.85	3.93	3.89	4.15	2.56	2.37	10.42	8.52	8.10	612.00	389.00	356.00	1467.00	1181.00	1186.00	1.53666666666667	4.22333333333333	3.02666666666667	9.01333333333333	452.333333333333	1278
G10090_4689	209334	Gen1	0.76	0.78	0.77	1.12	0.76	0.79	1.51	1.50	1.54	2.40	1.65	1.65	80.69	78.66	78.60	117.99	81.65	84.88	0.77	0.89	1.51666666666667	1.9	79.3166666666667	94.84
G10090_25492	230863	Sh2d5	0.88	2.33	1.68	0.15	0.28	0.26	1.75	4.49	3.34	0.32	0.61	0.54	52.02	137.00	101.00	9.00	17.00	16.00	1.63	0.23	3.19333333333333	0.49	96.6733333333333	14
G10090_26638	56030	Tmem131	22.59	23.33	20.14	21.38	20.35	20.23	44.82	44.89	40.10	45.93	44.08	42.09	2782.00	2871.00	2544.00	2731.00	2573.00	2604.00	22.02	20.6533333333333	43.27	44.0333333333333	2732.33333333333	2636
G10090_28575	242418	Dcaf10	8.55	8.08	8.67	6.48	7.11	6.26	16.96	15.55	17.27	13.92	15.39	13.02	1175.49	1106.65	1214.18	914.69	998.93	893.47	8.43333333333334	6.61666666666667	16.5933333333333	14.11	1165.44	935.696666666667
G10090_10045	24136	Zeb2	10.14	12.16	12.62	14.34	12.71	12.65	20.11	23.40	25.13	30.81	27.52	26.32	1739.00	2103.00	2222.00	2562.79	2235.00	2263.00	11.64	13.2333333333333	22.88	28.2166666666667	2021.33333333333	2353.59666666667
G10090_555	21853	Timeless	5.15	10.87	8.78	5.96	5.78	5.59	10.22	20.91	17.48	12.80	12.51	11.64	489.88	971.85	792.53	589.96	577.63	551.24	8.26666666666667	5.77666666666667	16.2033333333333	12.3166666666667	751.42	572.943333333333
G10090_23089	278180	Vsig4	0.23	0	0.04	0	0	0.07	0.45	0	0.07	0	0	0.15	6.00	0	1.00	0	0	2.00	0.09	0.0233333333333333	0.173333333333333	0.05	2.33333333333333	0.666666666666667
G10090_32366	11792	Apex1	13.44	15.39	15.55	11.48	10.58	10.43	26.67	29.61	30.96	24.66	22.92	21.71	322.00	368.00	381.00	284.00	260.00	260.00	14.7933333333333	10.83	29.08	23.0966666666667	357	268
G10090_19431	230101	Gba2	4.71	3.61	4.70	6.95	5.75	6.16	9.35	6.95	9.35	14.94	12.46	12.81	312.86	239.43	318.94	476.65	391.47	425.22	4.34	6.28666666666667	8.55	13.4033333333333	290.41	431.113333333333
G10090_18595	54150	Rdh7	0	0	0	0.03	0	0.03	0	0	0	0.07	0	0.07	0	0	0	1.00	0	1.00	0	0.02	0	0.0466666666666667	0	0.666666666666667
G10090_11617	22626	Slc23a3	1.27	1.30	0.83	0.80	0.66	0.62	2.52	2.51	1.65	1.73	1.44	1.29	72.00	77.00	46.00	46.00	39.00	38.00	1.13333333333333	0.693333333333333	2.22666666666667	1.48666666666667	65	41
G10090_13318	21744	Adad1	0	0	0.03	0	0	0	0	0	0.05	0	0	0	0	0	1.00	0	0	0	0.01	0	0.0166666666666667	0	0.333333333333333	0
G10090_10385	102216272	Ak6	6.69	8.74	10.75	10.85	12.32	10.38	13.27	16.82	21.40	23.30	26.68	21.59	119.86	156.41	197.00	200.70	226.34	193.43	8.72666666666667	11.1833333333333	17.1633333333333	23.8566666666667	157.756666666667	206.823333333333
G10090_33714	99480	Dnttip2	23.13	25.07	22.73	17.48	17.19	16.64	45.90	48.24	45.25	37.55	37.22	34.63	1037.00	1122.00	1042.00	809.00	790.00	776.00	23.6433333333333	17.1033333333333	46.4633333333333	36.4666666666667	1067	791.666666666667
G10090_7704	66812	Ppcdc	20.70	18.54	16.32	19.56	18.15	16.52	41.08	35.68	32.50	42.01	39.31	34.37	687.51	610.00	547.06	659.31	637.02	595.04	18.52	18.0766666666667	36.42	38.5633333333333	614.856666666667	630.456666666667
G10090_25311	622474	Smok3b	0	0.02	0	0.05	0	0	0	0.05	0	0.10	0	0	0	1.06	0	2.02	0	0	0.00666666666666667	0.0166666666666667	0.0166666666666667	0.0333333333333333	0.353333333333333	0.673333333333333
G10090_30550	93747	Echs1	42.46	35.37	33.22	26.95	29.22	29.42	84.25	68.05	66.13	57.90	63.28	61.23	1175.00	977.00	940.00	770.00	829.00	847.00	37.0166666666667	28.53	72.81	60.8033333333333	1030.66666666667	815.333333333333
G10090_25627	209032	Zc3hav1l	0.62	0.61	0.47	1.52	1.17	1.07	1.24	1.17	0.93	3.26	2.52	2.22	77.00	75.01	59.06	193.37	147.63	137.23	0.566666666666667	1.25333333333333	1.11333333333333	2.66666666666667	70.3566666666667	159.41
G10090_29624	70601	Ecd	9.64	8.76	10.11	9.62	9.62	9.77	19.12	16.85	20.12	20.67	20.82	20.32	564.54	512.10	605.52	581.82	577.53	595.19	9.50333333333333	9.67	18.6966666666667	20.6033333333333	560.72	584.846666666667
G10090_156	72567	Bclaf1	33.83	31.40	31.32	21.60	25.58	23.62	67.14	60.42	62.34	46.39	55.39	49.15	3465.00	3205.00	3271.00	2294.00	2696.00	2532.00	32.1833333333333	23.6	63.3	50.31	3313.66666666667	2507.33333333333
G10090_4203	100043597	Srcap	20.35	17.07	17.12	21.15	20.25	19.60	40.38	32.85	34.09	45.42	43.85	40.79	4207.01	3523.01	3619.82	4512.95	4292.00	4215.03	18.18	20.3333333333333	35.7733333333333	43.3533333333333	3783.28	4339.99333333333
G10090_4755	56489	Ikbke	13.54	67.39	42.70	6.19	4.77	4.22	26.88	129.68	85.00	13.29	10.32	8.78	796.00	3963.00	2563.00	348.00	272.00	244.00	41.21	5.06	80.52	10.7966666666667	2440.66666666667	288
G10090_1351	70427	Mier2	6.41	6.67	7.67	8.24	7.68	8.05	12.72	12.84	15.26	17.69	16.64	16.75	323.00	338.00	394.00	430.00	407.00	422.00	6.91666666666667	7.99	13.6066666666667	17.0266666666667	351.666666666667	419.666666666667
G10090_19648	22305	Vmn2r37	0	0	0	0.03	0	0	0	0	0	0.06	0	0	0	0	0	1.61	0	0	0	0.01	0	0.02	0	0.536666666666667
G10090_9769	12568	Cdk5	10.89	7.76	8.72	13.65	12.40	13.21	21.61	14.93	17.36	29.32	26.87	27.50	421.00	298.00	337.00	534.00	483.00	521.00	9.12333333333333	13.0866666666667	17.9666666666667	27.8966666666667	352	512.666666666667
G10090_11018	93697	Ice2	1.52	2.01	2.35	3.51	4.05	3.87	3.02	3.86	4.68	7.55	8.78	8.06	112.00	155.00	175.00	274.00	309.00	303.00	1.96	3.81	3.85333333333333	8.13	147.333333333333	295.333333333333
G10090_16391	22169	Cmpk2	4.26	6.78	5.84	20.54	18.90	21.89	8.46	13.05	11.62	44.12	40.94	45.56	255.00	405.00	357.00	1268.00	1159.00	1362.00	5.62666666666667	20.4433333333333	11.0433333333333	43.54	339	1263
G10090_7110	15431	Hoxd11	0	0.01	0	0	0	0	0	0.02	0	0	0	0	0	0.66	0	0	0	0	0.00333333333333333	0	0.00666666666666667	0	0.22	0
G10090_7728	385354	Frmd7	0.02	0.03	0.04	0.05	0.04	0.05	0.03	0.06	0.08	0.10	0.08	0.10	1.00	2.00	3.20	3.00	3.00	4.36	0.03	0.0466666666666667	0.0566666666666667	0.0933333333333333	2.06666666666667	3.45333333333333
G10090_6736	235312	C1qtnf5	9.01	10.46	7.90	9.53	10.46	10.59	17.87	20.13	15.74	20.47	22.66	22.04	242.57	264.94	206.70	242.65	271.41	266.69	9.12333333333333	10.1933333333333	17.9133333333333	21.7233333333333	238.07	260.25
G10090_7373	56460	Pkp3	7.11	5.38	7.37	6.06	5.22	5.39	14.10	10.36	14.68	13.01	11.30	11.22	376.00	284.00	397.00	330.00	280.00	295.00	6.62	5.55666666666667	13.0466666666667	11.8433333333333	352.333333333333	301.666666666667
G10090_7903	211978	Zfyve26	4.10	3.68	3.24	4.41	4.61	4.10	8.13	7.08	6.45	9.48	9.98	8.54	634.00	539.00	487.00	718.00	706.00	665.00	3.67333333333333	4.37333333333333	7.22	9.33333333333333	553.333333333333	696.333333333333
G10090_1774	215789	Phactr2	17.83	12.14	11.81	27.03	26.60	26.26	35.38	23.36	23.51	58.06	57.61	54.65	2825.16	1918.14	1916.00	4439.15	4341.00	4347.00	13.9266666666667	26.63	27.4166666666667	56.7733333333333	2219.76666666667	4375.71666666667
G10090_7798	18436	P2rx1	1.21	0.66	0.68	1.25	0.86	1.01	2.40	1.27	1.35	2.69	1.87	2.11	57.00	30.00	32.00	59.00	42.00	49.00	0.85	1.04	1.67333333333333	2.22333333333333	39.6666666666667	50
G10090_5131	230233	Elp1	3.92	4.52	4.40	4.97	4.81	4.92	7.77	8.70	8.76	10.68	10.42	10.24	471.62	558.10	544.16	624.06	598.76	615.53	4.28	4.9	8.41	10.4466666666667	524.626666666667	612.783333333333
G10090_12222	270109	Pcnx2	0.84	0.11	0.08	0.54	0.48	0.46	1.67	0.22	0.15	1.16	1.03	0.95	75.00	10.00	7.00	49.00	44.00	42.00	0.343333333333333	0.493333333333333	0.68	1.04666666666667	30.6666666666667	45
G10090_18063	14089	Fap	1.11	1.98	1.72	0.42	0.82	0.86	2.20	3.82	3.43	0.90	1.78	1.79	51.00	88.00	81.00	18.00	38.00	40.00	1.60333333333333	0.7	3.15	1.49	73.3333333333333	32
G10090_6135	76294	Asb5	0.48	0.20	0.55	0.12	0.16	0.31	0.96	0.39	1.10	0.25	0.34	0.65	12.00	5.00	14.00	3.00	4.00	8.00	0.41	0.196666666666667	0.816666666666667	0.413333333333333	10.3333333333333	5
G10090_19589	13209	Ddx6	35.28	39.23	34.19	44.41	46.07	46.21	70.00	75.48	68.06	95.39	99.77	96.17	3919.00	4373.00	3908.00	5047.00	5250.00	5336.00	36.2333333333333	45.5633333333333	71.18	97.11	4066.66666666667	5211
G10090_22833	66885	Acadsb	26.59	25.11	27.49	30.88	32.01	33.95	52.77	48.32	54.72	66.33	69.32	70.65	1671.00	1575.00	1766.00	2003.00	2062.00	2219.00	26.3966666666667	32.28	51.9366666666667	68.7666666666667	1670.66666666667	2094.66666666667
G10090_921	218314	Zfp595	1.67	2.03	1.86	2.82	3.00	2.84	3.31	3.90	3.70	6.06	6.51	5.90	121.94	148.39	140.72	217.74	227.76	216.00	1.85333333333333	2.88666666666667	3.63666666666667	6.15666666666667	137.016666666667	220.5
G10090_21761	74665	Drc3	9.21	5.87	3.15	6.34	6.10	7.30	18.28	11.30	6.27	13.61	13.20	15.19	320.00	202.00	111.00	226.00	216.00	264.00	6.07666666666667	6.58	11.95	14	211	235.333333333333
G10090_10010	16643	Klrd1	3.57	4.37	7.01	18.84	15.89	14.16	7.08	8.41	13.96	40.48	34.41	29.48	66.00	72.00	119.00	374.00	305.00	278.00	4.98333333333333	16.2966666666667	9.81666666666667	34.79	85.6666666666667	319
G10090_49933	115490334	Gm44064	0.34	0.65	0.19	0.42	0.44	0.25	0.68	1.26	0.39	0.89	0.96	0.51	12.52	23.74	7.22	15.63	16.52	9.32	0.393333333333333	0.37	0.776666666666667	0.786666666666667	14.4933333333333	13.8233333333333
G10090_24164	171469	Gpr37l1	0	0.10	0.21	0.12	0.05	0.02	0	0.18	0.42	0.25	0.10	0.05	0	4.00	9.00	5.00	2.00	1.00	0.103333333333333	0.0633333333333333	0.2	0.133333333333333	4.33333333333333	2.66666666666667
G10090_3851	28028	Mrpl50	8.64	8.60	10.30	9.41	8.95	9.66	17.14	16.56	20.50	20.21	19.39	20.10	338.00	336.00	412.00	380.00	359.00	393.00	9.18	9.34	18.0666666666667	19.9	362	377.333333333333
G10090_27601	624860	Gm12253	0.23	0.13	0	0.13	0.05	0.12	0.46	0.24	0	0.28	0.10	0.25	5.81	3.16	0	3.34	1.23	3.16	0.12	0.1	0.233333333333333	0.21	2.99	2.57666666666667
G10090_16961	19173	Psmb5	64.39	76.91	101.63	53.28	50.59	55.20	127.76	148.00	202.32	114.44	109.56	114.88	1008.00	1202.00	1627.00	861.00	812.00	899.00	80.9766666666667	53.0233333333333	159.36	112.96	1279	857.333333333333
G10090_6685	14699	Gngt1	0.06	0.24	0.02	0.13	0.13	0	0.11	0.46	0.04	0.27	0.28	0	0.98	4.20	0.43	2.30	2.37	0	0.106666666666667	0.0866666666666667	0.203333333333333	0.183333333333333	1.87	1.55666666666667
G10090_6471	234684	Lrrc29	3.51	2.82	2.72	1.25	1.21	1.33	6.96	5.42	5.42	2.69	2.61	2.76	143.00	119.00	110.00	56.00	53.00	56.00	3.01666666666667	1.26333333333333	5.93333333333333	2.68666666666667	124	55
G10090_25585	69146	Gsdmd	20.71	28.71	27.09	30.37	30.20	28.78	41.10	55.25	53.94	65.23	65.40	59.88	680.00	939.00	909.00	1029.00	1016.00	984.00	25.5033333333333	29.7833333333333	50.0966666666667	63.5033333333333	842.666666666667	1009.66666666667
G10090_50050	278255	Tex13c3	0	0	0.06	0	0	0	0	0	0.12	0	0	0	0	0	1.00	0	0	0	0.02	0	0.04	0	0.333333333333333	0
G10090_6966	230806	Crybg2	1.95	0.86	0.72	1.18	1.27	1.81	3.86	1.65	1.43	2.53	2.76	3.77	178.00	76.00	68.00	109.00	119.00	169.00	1.17666666666667	1.42	2.31333333333333	3.02	107.333333333333	132.333333333333
G10090_14934	436188	Gm5751	0	0.17	0	0.11	0.21	0	0	0.33	0	0.24	0.45	0	0	1.48	0	1.00	1.82	0	0.0566666666666667	0.106666666666667	0.11	0.23	0.493333333333333	0.94
G10090_6592	14594	Ggta1	12.38	21.59	24.33	26.21	23.25	23.32	24.57	41.54	48.43	56.30	50.35	48.53	810.00	1403.00	1615.00	1768.00	1570.00	1580.00	19.4333333333333	24.26	38.18	51.7266666666667	1276	1639.33333333333
G10090_13676	26944	Tinag	1.52	0.74	0.67	7.97	6.54	7.75	3.01	1.41	1.33	17.13	14.16	16.12	48.00	23.00	21.00	257.00	211.00	253.00	0.976666666666667	7.42	1.91666666666667	15.8033333333333	30.6666666666667	240.333333333333
G10090_7510	73914	Irak3	13.98	45.74	32.89	5.10	5.05	5.29	27.75	88.02	65.47	10.96	10.94	11.01	766.00	2475.00	1851.00	289.00	282.00	295.00	30.87	5.14666666666667	60.4133333333333	10.97	1697.33333333333	288.666666666667
G10090_32577	83564	Nlrp4c	0.01	0	0	0	0	0	0.03	0	0	0	0	0	1.00	0	0	0	0	0	0.00333333333333333	0	0.01	0	0.333333333333333	0
G10090_21491	280635	Emilin3	0.03	0.08	0	0	0	0	0.06	0.15	0	0	0	0	2.00	5.00	0	0	0	0	0.0366666666666667	0	0.07	0	2.33333333333333	0
G10090_18578	18383	Tnfrsf11b	0.51	1.48	0.78	1.25	1.78	1.79	1.02	2.85	1.55	2.68	3.85	3.72	27.00	78.00	42.00	68.00	96.00	98.00	0.923333333333333	1.60666666666667	1.80666666666667	3.41666666666667	49	87.3333333333333
G10090_13675	18854	Pml	9.90	19.04	14.71	22.02	21.30	21.08	19.64	36.64	29.29	47.29	46.12	43.87	841.00	1599.00	1264.27	1990.00	1902.02	1903.00	14.55	21.4666666666667	28.5233333333333	45.76	1234.75666666667	1931.67333333333
G10090_8262	75828	Hormad2	0.03	0.03	0.12	0.04	0.04	0.03	0.06	0.06	0.24	0.08	0.09	0.06	1.00	1.00	4.00	1.00	1.00	1.00	0.06	0.0366666666666667	0.12	0.0766666666666667	2	1
G10090_3795	15530	Hspg2	13.51	8.69	6.79	27.94	25.87	25.70	26.81	16.72	13.52	60.01	56.04	53.48	3644.00	2342.00	1876.00	7788.00	7163.00	7220.00	9.66333333333333	26.5033333333333	19.0166666666667	56.51	2620.66666666667	7390.33333333333
G10090_33670	70350	Basp1	6.51	14.62	21.12	8.62	8.31	8.22	12.92	28.13	42.05	18.51	17.99	17.10	224.00	502.00	743.00	306.00	293.00	294.00	14.0833333333333	8.38333333333333	27.7	17.8666666666667	489.666666666667	297.666666666667
G10090_24951	77337	Akr1c21	0.05	0	0	0	0.04	0	0.09	0	0	0	0.10	0	1.00	0	0	0	1.00	0	0.0166666666666667	0.0133333333333333	0.03	0.0333333333333333	0.333333333333333	0.333333333333333
G10090_20036	16939	Lor	0.33	0.15	0.36	0.26	0.33	0.20	0.66	0.29	0.71	0.57	0.71	0.43	11.00	5.00	12.00	9.00	11.00	7.00	0.28	0.263333333333333	0.553333333333333	0.57	9.33333333333333	9
G10090_914	12159	Bmp4	30.68	23.56	19.42	27.91	22.12	22.46	60.89	45.34	38.67	59.95	47.90	46.74	1174.68	894.15	749.68	1099.62	867.19	880.94	24.5533333333333	24.1633333333333	48.3	51.53	939.503333333333	949.25
G10090_29131	237761	Sowaha	0.37	0.15	0.14	0.31	0.22	0.28	0.73	0.28	0.29	0.67	0.47	0.59	25.18	10.00	10.00	22.00	15.18	20.00	0.22	0.27	0.433333333333333	0.576666666666667	15.06	19.06
G10090_30868	16922	Phyh	28.89	31.41	28.75	29.98	29.72	30.28	57.32	60.44	57.24	64.40	64.37	63.02	784.00	851.00	798.00	840.00	827.00	855.00	29.6833333333333	29.9933333333333	58.3333333333333	63.93	811	840.666666666667
G10090_18284	66437	Fis1	128.19	113.72	107.89	110.64	101.07	109.28	254.36	218.82	214.78	237.65	218.88	227.41	1831.00	1616.00	1583.00	1627.00	1481.00	1616.00	116.6	106.996666666667	229.32	227.98	1676.66666666667	1574.66666666667
G10090_10759	12298	Cacnb4	0.23	0.15	0.13	0.47	0.45	0.32	0.45	0.29	0.27	1.01	0.98	0.67	33.00	22.00	20.00	71.00	68.00	49.00	0.17	0.413333333333333	0.336666666666667	0.886666666666667	25	62.6666666666667
G10090_10104	26896	Med14	5.97	6.56	7.00	7.75	8.50	7.19	11.85	12.63	13.95	16.64	18.42	14.97	753.00	826.00	905.00	987.38	1086.00	932.00	6.51	7.81333333333333	12.81	16.6766666666667	828	1001.79333333333
G10090_31826	622473	Ripply1	0.08	0.58	0.41	0.08	0	0	0.17	1.12	0.81	0.17	0	0	1.00	7.00	5.00	1.00	0	0	0.356666666666667	0.0266666666666667	0.7	0.0566666666666667	4.33333333333333	0.333333333333333
G10090_10994	72569	Bbs5	3.01	2.02	2.41	2.79	3.24	3.03	5.97	3.89	4.79	6.00	7.01	6.30	83.00	56.00	68.00	80.00	92.00	87.05	2.48	3.02	4.88333333333333	6.43666666666667	69	86.35
G10090_7328	269295	Rtn4rl2	29.57	37.77	40.18	4.78	6.53	4.96	58.68	72.68	79.98	10.26	14.13	10.33	1015.51	1301.24	1385.00	167.69	221.65	172.00	35.84	5.42333333333333	70.4466666666667	11.5733333333333	1233.91666666667	187.113333333333
G10090_2599	56541	Habp4	18.39	11.91	12.05	19.51	21.68	19.76	36.49	22.91	23.99	41.92	46.95	41.13	882.00	570.00	591.00	966.02	1065.99	986.02	14.1166666666667	20.3166666666667	27.7966666666667	43.3333333333333	681	1006.01
G10090_14738	229900	Gbp7	6.10	14.67	11.40	38.43	35.80	43.49	12.11	28.22	22.70	82.56	77.53	90.51	645.60	1549.15	1233.37	4197.64	3883.22	4786.38	10.7233333333333	39.24	21.01	83.5333333333333	1142.70666666667	4289.08
G10090_13221	67528	Nudt7	3.60	2.24	3.65	8.31	5.93	6.82	7.15	4.30	7.27	17.86	12.84	14.18	86.15	67.60	84.87	239.18	170.27	210.85	3.16333333333333	7.02	6.24	14.96	79.54	206.766666666667
G10090_7551	210105	Zfp719	0.58	2.33	2.70	2.94	2.81	2.65	1.16	4.47	5.38	6.31	6.09	5.52	54.00	213.00	254.00	277.97	259.98	252.98	1.87	2.8	3.67	5.97333333333333	173.666666666667	263.643333333333
G10090_4074	15185	Hdac6	6.82	8.51	8.03	4.58	4.69	4.63	13.53	16.38	15.98	9.84	10.16	9.63	520.00	642.00	626.00	361.00	365.00	362.00	7.78666666666667	4.63333333333333	15.2966666666667	9.87666666666667	596	362.666666666667
G10090_11221	232966	Zfp114	0.02	0.04	0.06	0.21	0.15	0.16	0.04	0.08	0.11	0.45	0.33	0.33	1.11	2.45	3.28	12.48	8.66	9.35	0.04	0.173333333333333	0.0766666666666667	0.37	2.28	10.1633333333333
G10090_9581	16825	Ldb1	94.38	70.61	61.97	77.22	78.33	74.04	187.27	135.87	123.37	165.87	169.65	154.08	3684.00	2677.00	2420.00	3175.00	3208.00	3099.00	75.6533333333333	76.53	148.836666666667	163.2	2927	3160.66666666667
G10090_13917	70497	Arhgap17	14.77	19.71	13.12	23.87	20.93	20.95	29.30	37.93	26.12	51.26	45.32	43.60	926.00	1245.00	847.00	1560.00	1350.00	1377.00	15.8666666666667	21.9166666666667	31.1166666666667	46.7266666666667	1006	1429
G10090_10656	66884	Appbp2	9.49	11.29	13.20	10.40	11.29	10.10	18.82	21.72	26.27	22.33	24.46	21.03	426.00	506.00	606.00	482.00	520.00	472.00	11.3266666666667	10.5966666666667	22.27	22.6066666666667	512.666666666667	491.333333333333
G10090_13402	217039	Ggnbp2	34.04	33.31	32.54	23.61	27.16	24.98	67.54	64.09	64.79	50.72	58.82	51.98	1923.00	1864.00	1863.00	1370.00	1576.00	1459.00	33.2966666666667	25.25	65.4733333333333	53.84	1883.33333333333	1468.33333333333
G10090_11905	11883	Arsa	9.88	7.70	7.50	16.00	15.58	15.22	19.61	14.82	14.94	34.38	33.74	31.68	648.00	504.00	503.00	1083.00	1047.00	1038.00	8.36	15.6	16.4566666666667	33.2666666666667	551.666666666667	1056
G10090_6535	380785	Begain	2.64	4.47	4.30	1.84	2.18	2.55	5.24	8.60	8.56	3.95	4.71	5.31	139.00	231.00	234.00	99.00	118.00	139.00	3.80333333333333	2.19	7.46666666666667	4.65666666666667	201.333333333333	118.666666666667
G10090_19909	68031	Rnf146	19.28	14.57	14.69	17.65	18.09	15.75	38.25	28.04	29.24	37.92	39.19	32.77	1442.91	1087.82	1131.28	1367.96	1394.84	1230.87	16.18	17.1633333333333	31.8433333333333	36.6266666666667	1220.67	1331.22333333333
G10090_20076	14536	Nr6a1	2.88	2.04	1.66	2.16	2.31	2.49	5.71	3.92	3.30	4.65	5.01	5.17	323.00	228.00	190.00	251.00	266.00	296.00	2.19333333333333	2.32	4.31	4.94333333333333	247	271
G10090_5251	258463	Olfr1393	0.14	0.30	0.12	0.08	0.12	0.23	0.29	0.57	0.23	0.17	0.25	0.48	8.27	13.18	5.24	4.61	4.96	7.80	0.186666666666667	0.143333333333333	0.363333333333333	0.3	8.89666666666667	5.79
G10090_17107	13491	Drd4	0.36	0.18	0.09	0.02	0.04	0.17	0.72	0.35	0.18	0.04	0.10	0.36	10.04	7.81	2.00	1.00	1.00	4.00	0.21	0.0766666666666667	0.416666666666667	0.166666666666667	6.61666666666667	2
G10090_19045	20611	Ssty1	0.04	0	0	0	0	0.12	0.08	0	0	0	0	0.25	1.00	0	0	0	0	3.00	0.0133333333333333	0.04	0.0266666666666667	0.0833333333333333	0.333333333333333	1
G10090_4249	279706	Nup62cl	0.18	0.65	0.58	0.50	0.38	0.56	0.35	1.24	1.15	1.07	0.83	1.17	6.00	23.00	21.00	19.00	14.00	20.00	0.47	0.48	0.913333333333333	1.02333333333333	16.6666666666667	17.6666666666667
G10090_29031	67856	Echdc3	2.26	1.13	0.73	2.79	2.76	2.88	4.49	2.18	1.45	5.99	5.98	5.99	76.00	37.00	25.00	95.00	95.00	100.00	1.37333333333333	2.81	2.70666666666667	5.98666666666667	46	96.6666666666667
G10090_7931	328274	Zfp459	0.79	1.21	0.80	0.71	0.91	0.43	1.56	2.32	1.60	1.54	1.97	0.90	57.63	82.88	58.42	50.08	61.51	32.09	0.933333333333333	0.683333333333333	1.82666666666667	1.47	66.31	47.8933333333333
G10090_12145	109648	Npy	0	0.10	1.29	0	0	0	0	0.20	2.57	0	0	0	0	1.00	13.00	0	0	0	0.463333333333333	0	0.923333333333333	0	4.66666666666667	0
G10090_20822	69824	Glod5	0.64	0.63	0.81	0.82	1.02	0.46	1.27	1.21	1.60	1.77	2.21	0.96	10.92	10.70	14.07	14.51	17.89	8.17	0.693333333333333	0.766666666666667	1.36	1.64666666666667	11.8966666666667	13.5233333333333
G10090_18899	60596	Gucy1a1	32.83	18.34	19.60	57.16	61.06	61.50	65.14	35.30	39.02	122.77	132.24	127.99	2923.00	1630.00	1784.00	5254.00	5574.00	5697.00	23.59	59.9066666666667	46.4866666666667	127.666666666667	2112.33333333333	5508.33333333333
G10090_7129	80892	Zfhx4	0.16	0.10	0.04	0.29	0.09	0.13	0.31	0.20	0.09	0.62	0.19	0.27	42.10	27.27	12.05	79.00	24.00	35.00	0.1	0.17	0.2	0.36	27.14	46
G10090_7367	239027	Arhgap22	7.72	6.38	4.60	8.49	8.36	8.16	15.31	12.27	9.15	18.23	18.10	16.99	286.00	242.00	182.00	340.00	326.00	313.00	6.23333333333333	8.33666666666667	12.2433333333333	17.7733333333333	236.666666666667	326.333333333333
G10090_2825	666339	Muc3	0.02	0.01	0.03	0.01	0	0	0.04	0.02	0.06	0.02	0	0	2.00	1.00	3.00	1.00	0	0	0.02	0.00333333333333333	0.04	0.00666666666666667	2	0.333333333333333
G10090_9850	234915	Cep126	4.63	2.63	1.91	2.91	3.28	4.01	9.19	5.06	3.80	6.25	7.11	8.35	512.19	308.48	202.79	332.76	357.97	410.12	3.05666666666667	3.4	6.01666666666667	7.23666666666667	341.153333333333	366.95
G10090_27815	110173	Manba	5.43	4.93	4.64	10.23	9.69	9.83	10.77	9.49	9.25	21.97	20.98	20.46	375.00	340.00	328.00	729.00	686.00	707.00	5	9.91666666666667	9.83666666666667	21.1366666666667	347.666666666667	707.333333333333
G10090_24816	547431	Btnl2	0.19	0.13	0.27	0.29	0.20	0.18	0.38	0.25	0.53	0.62	0.44	0.38	10.00	7.00	13.00	15.23	11.00	11.00	0.196666666666667	0.223333333333333	0.386666666666667	0.48	10	12.41
G10090_6221	218977	Dlgap5	0.61	1.17	2.09	1.33	0.98	1.21	1.21	2.26	4.16	2.86	2.12	2.52	33.27	65.04	116.50	76.38	55.79	70.05	1.29	1.17333333333333	2.54333333333333	2.5	71.6033333333333	67.4066666666667
G10090_23344	22759	Zfp97	1.70	3.25	2.35	2.83	3.53	3.13	3.36	6.25	4.69	6.07	7.65	6.51	87.83	168.06	124.44	152.25	187.49	168.58	2.43333333333333	3.16333333333333	4.76666666666667	6.74333333333333	126.776666666667	169.44
G10090_30231	320982	Arl4c	32.54	24.65	24.78	20.97	24.01	21.31	64.56	47.43	49.34	45.04	52.00	44.34	2428.00	1836.00	1891.00	1615.00	1837.00	1654.00	27.3233333333333	22.0966666666667	53.7766666666667	47.1266666666667	2051.66666666667	1702
G10090_22987	71446	Get1	2.83	2.47	2.66	4.60	3.78	5.09	5.61	4.74	5.29	9.88	8.18	10.59	132.00	115.00	127.00	221.89	181.00	247.21	2.65333333333333	4.49	5.21333333333333	9.55	124.666666666667	216.7
G10090_16656	231238	Sel1l3	1.52	1.21	1.71	1.46	1.30	1.38	3.01	2.34	3.40	3.13	2.81	2.87	129.00	103.00	148.00	126.00	111.00	121.00	1.48	1.38	2.91666666666667	2.93666666666667	126.666666666667	119.333333333333
G10090_6358	227613	Tubb4b	175.58	173.67	190.24	178.86	166.26	198.85	348.40	334.18	378.73	384.20	360.07	413.82	5186.81	5121.16	5746.49	5454.20	5035.26	6110.42	179.83	181.323333333333	353.77	386.03	5351.48666666667	5533.29333333333
G10090_31067	69440	Dennd6b	3.25	2.76	3.00	3.15	2.74	2.98	6.45	5.30	5.98	6.77	5.94	6.21	288.00	226.00	243.03	255.04	224.02	253.00	3.00333333333333	2.95666666666667	5.91	6.30666666666667	252.343333333333	244.02
G10090_18458	20210	Saa3	893.50	4419.88	4726.83	3.38	4.35	5.33	1772.94	8504.87	9409.95	7.25	9.43	11.09	9216.47	44621.79	48835.15	35.00	46.98	54.88	3346.73666666667	4.35333333333333	6562.58666666667	9.25666666666667	34224.47	45.62
G10090_5341	30056	Timm9	4.51	7.59	10.52	5.37	5.74	6.41	8.96	14.61	20.94	11.54	12.44	13.34	75.00	120.00	171.00	91.00	97.00	110.00	7.54	5.84	14.8366666666667	12.44	122	99.3333333333333
G10090_22375	268379	Abca13	0.48	0.29	0.32	0.01	0.01	0.02	0.95	0.55	0.64	0.02	0.02	0.04	130.00	76.00	88.00	2.00	2.00	6.00	0.363333333333333	0.0133333333333333	0.713333333333333	0.0266666666666667	98	3.33333333333333
G10090_2539	244310	Dlgap2	0.03	0.02	0.01	0.01	0.03	0.01	0.06	0.04	0.03	0.03	0.07	0.01	11.47	6.74	5.22	4.91	11.74	2.41	0.02	0.0166666666666667	0.0433333333333333	0.0366666666666667	7.81	6.35333333333333
G10090_10779	56791	Ube2l6	18.76	23.60	24.21	55.45	56.04	51.33	37.23	45.42	48.19	119.11	121.37	106.82	478.10	600.45	630.78	1458.72	1464.17	1360.70	22.19	54.2733333333333	43.6133333333333	115.766666666667	569.776666666667	1427.86333333333
G10090_21203	105246961	AB010352	0.79	0.66	0.66	1.48	1.32	1.19	1.56	1.28	1.31	3.17	2.86	2.47	150.82	127.50	129.40	292.83	260.34	236.87	0.703333333333333	1.33	1.38333333333333	2.83333333333333	135.906666666667	263.346666666667
G10090_28985	66248	Alg5	14.62	18.46	19.93	15.92	14.55	13.10	29.01	35.52	39.68	34.19	31.51	27.26	396.00	499.00	552.00	445.00	404.00	369.00	17.67	14.5233333333333	34.7366666666667	30.9866666666667	482.333333333333	406
G10090_16338	66493	Mrpl51	15.05	17.27	20.16	17.95	17.66	18.92	29.86	33.22	40.14	38.55	38.25	39.37	420.11	481.23	575.65	517.27	505.54	549.53	17.4933333333333	18.1766666666667	34.4066666666667	38.7233333333333	492.33	524.113333333333
G10090_10087	232811	Kmt5c	11.82	9.89	9.37	18.56	17.20	17.59	23.45	19.03	18.65	39.87	37.26	36.62	627.00	495.00	483.00	1021.00	933.00	967.00	10.36	17.7833333333333	20.3766666666667	37.9166666666667	535	973.666666666667
G10090_18892	66997	Psmd12	34.97	49.02	52.76	28.90	29.25	29.40	69.39	94.32	105.03	62.07	63.34	61.18	1115.00	1560.00	1720.00	951.00	956.00	975.00	45.5833333333333	29.1833333333333	89.58	62.1966666666667	1465	960.666666666667
G10090_10139	74682	Wdr35	3.80	2.10	1.80	4.14	3.74	4.45	7.54	4.04	3.58	8.90	8.11	9.26	312.00	172.00	151.00	350.00	315.00	380.00	2.56666666666667	4.11	5.05333333333333	8.75666666666667	211.666666666667	348.333333333333
G10090_12789	244209	Cyp2r1	0.72	0.69	0.59	0.71	0.71	0.89	1.43	1.33	1.17	1.53	1.53	1.84	18.00	16.00	16.00	19.00	18.00	24.00	0.666666666666667	0.77	1.31	1.63333333333333	16.6666666666667	20.3333333333333
G10090_48628	115486966	Gm51592	0	0	0.03	0.03	0	0	0	0	0.06	0.06	0	0	0	0	1.00	1.00	0	0	0.01	0.01	0.02	0.02	0.333333333333333	0.333333333333333
G10090_31017	105245097	Gm40595	0.29	0.08	0	0.29	0	0.16	0.57	0.16	0	0.63	0	0.33	8.16	2.41	0	8.64	0	4.67	0.123333333333333	0.15	0.243333333333333	0.32	3.52333333333333	4.43666666666667
G10090_26100	382074	Foxr1	0.12	0.47	0.30	0.12	0.16	0.11	0.24	0.90	0.61	0.25	0.35	0.23	3.76	14.38	9.60	3.70	5.03	3.61	0.296666666666667	0.13	0.583333333333333	0.276666666666667	9.24666666666667	4.11333333333333
G10090_28230	13389	Dll3	0.02	0.18	0.05	0.12	0.15	0.09	0.05	0.34	0.10	0.25	0.32	0.19	1.00	7.07	2.06	4.87	6.04	3.76	0.0833333333333333	0.12	0.163333333333333	0.253333333333333	3.37666666666667	4.89
G10090_13838	75423	Arl5a	20.87	21.49	18.96	25.45	25.35	25.80	41.41	41.34	37.74	54.66	54.90	53.69	2052.00	2109.00	1906.00	2583.00	2556.00	2639.00	20.44	25.5333333333333	40.1633333333333	54.4166666666667	2022.33333333333	2592.66666666667
G10090_23550	108679	Cops8	23.27	26.51	28.39	28.49	27.85	26.87	46.18	51.02	56.52	61.20	60.31	55.93	796.03	905.00	992.00	1005.00	977.21	956.00	26.0566666666667	27.7366666666667	51.24	59.1466666666667	897.676666666667	979.403333333333
G10090_958	246691	Prok1	0.01	0.01	0	0.03	0	0	0.03	0.03	0	0.06	0	0	1.00	1.00	0	2.00	0	0	0.00666666666666667	0.01	0.02	0.02	0.666666666666667	0.666666666666667
G10090_19781	79554	Cptp	3.74	5.05	6.56	5.90	4.51	5.00	7.42	9.72	13.07	12.67	9.76	10.41	186.00	251.00	334.00	303.00	230.00	259.00	5.11666666666667	5.13666666666667	10.07	10.9466666666667	257	264
G10090_31527	50724	Sap30l	19.99	14.45	17.87	17.09	16.83	16.35	39.66	27.80	35.57	36.71	36.45	34.03	571.00	412.00	522.00	504.00	493.00	486.00	17.4366666666667	16.7566666666667	34.3433333333333	35.73	501.666666666667	494.333333333333
G10090_19073	22761	Zfpm1	14.28	7.69	9.99	13.22	14.51	16.08	28.33	14.79	19.89	28.39	31.43	33.47	886.00	463.00	631.00	888.00	950.00	1057.00	10.6533333333333	14.6033333333333	21.0033333333333	31.0966666666667	660	965
G10090_26677	56530	Cnpy2	21.72	17.44	21.19	34.00	33.85	37.25	43.09	33.56	42.19	73.02	73.31	77.52	403.00	323.00	401.00	652.00	641.00	717.00	20.1166666666667	35.0333333333333	39.6133333333333	74.6166666666667	375.666666666667	670
G10090_11405	408065	Zfp456	0.32	1.36	1.20	1.84	1.40	1.35	0.63	2.61	2.40	3.96	3.03	2.81	24.21	104.07	94.45	146.12	109.95	107.99	0.96	1.53	1.88	3.26666666666667	74.2433333333333	121.353333333333
G10090_15725	57278	Bcam	148.56	117.02	109.55	303.93	288.66	307.59	294.79	225.17	218.09	652.85	625.16	640.13	6672.00	5246.00	5031.00	14090.00	13291.00	14370.00	125.043333333333	300.06	246.016666666667	639.38	5649.66666666667	13917
G10090_20140	226604	Gm4847	0.04	0.03	0.02	0.04	0.02	0	0.07	0.07	0.03	0.08	0.04	0	1.98	1.96	1.01	2.04	1.00	0	0.03	0.02	0.0566666666666667	0.04	1.65	1.01333333333333
G10090_14840	107765	Ankrd1	12.27	37.52	43.99	12.89	11.19	11.85	24.35	72.19	87.57	27.70	24.24	24.67	401.00	1224.00	1470.00	435.00	375.00	403.00	31.26	11.9766666666667	61.37	25.5366666666667	1031.66666666667	404.333333333333
G10090_7409	432478	Tmprss9	0.03	0.04	0.06	0.04	0.04	0.02	0.05	0.08	0.13	0.08	0.09	0.04	2.10	3.40	5.41	3.00	3.41	1.78	0.0433333333333333	0.0333333333333333	0.0866666666666667	0.07	3.63666666666667	2.73
G10090_24512	230991	Fndc10	1.83	0.82	0.84	2.19	1.71	2.24	3.63	1.58	1.66	4.69	3.71	4.66	69.00	27.00	32.00	90.00	70.00	93.00	1.16333333333333	2.04666666666667	2.29	4.35333333333333	42.6666666666667	84.3333333333333
G10090_20742	72341	Elp6	0.96	0.67	1.25	1.77	1.17	1.29	1.91	1.28	2.49	3.80	2.53	2.68	37.00	26.00	50.00	70.00	46.00	52.00	0.96	1.41	1.89333333333333	3.00333333333333	37.6666666666667	56
G10090_8513	217138	Prr15l	84.63	101.85	71.77	52.68	53.47	54.29	167.92	195.98	142.87	113.16	115.79	112.99	2362.00	2818.00	2023.00	1471.00	1529.00	1559.00	86.0833333333333	53.48	168.923333333333	113.98	2401	1519.66666666667
G10090_16896	15331	Hmgn2	135.64	128.90	166.40	120.72	103.91	112.42	269.15	248.02	331.26	259.31	225.05	233.96	3113.00	2953.00	3905.00	2860.00	2445.00	2684.00	143.646666666667	112.35	282.81	239.44	3323.66666666667	2663
G10090_21065	18764	Pkd2	38.47	24.24	30.77	31.56	34.96	34.10	76.33	46.64	61.25	67.79	75.71	70.96	3888.21	2479.39	3215.55	3300.29	3647.98	3608.19	31.16	33.54	61.4066666666667	71.4866666666667	3194.38333333333	3518.82
G10090_17784	68099	Cibar1	9.52	9.02	8.14	10.20	8.28	9.96	18.89	17.36	16.20	21.91	17.93	20.73	247.54	234.08	222.25	274.30	227.57	279.37	8.89333333333333	9.48	17.4833333333333	20.19	234.623333333333	260.413333333333
G10090_14236	80979	Slc26a5	0	0	0	0.01	0	0	0	0	0	0.03	0	0	0	0	0	1.00	0	0	0	0.00333333333333333	0	0.01	0	0.333333333333333
G10090_9783	76784	Mtif2	6.44	6.30	7.65	8.59	8.39	8.45	12.78	12.13	15.23	18.45	18.17	17.58	343.16	333.90	406.85	484.95	469.87	490.09	6.79666666666667	8.47666666666667	13.38	18.0666666666667	361.303333333333	481.636666666667
G10090_25815	54366	Ctnnal1	5.90	2.72	2.17	4.87	5.10	5.07	11.71	5.23	4.31	10.45	11.04	10.54	409.00	188.00	155.00	348.00	362.00	366.00	3.59666666666667	5.01333333333333	7.08333333333333	10.6766666666667	250.666666666667	358.666666666667
G10090_27000	16012	Igfbp6	177.24	113.17	97.15	124.86	121.17	118.98	351.70	217.76	193.39	268.20	262.43	247.61	4186.00	2668.00	2346.00	3044.00	2934.00	2923.00	129.186666666667	121.67	254.283333333333	259.413333333333	3066.66666666667	2967
G10090_1119	170744	Tlr8	2.33	3.74	5.30	3.36	2.64	2.86	4.62	7.19	10.55	7.21	5.71	5.95	198.00	316.00	465.00	316.00	229.00	246.00	3.79	2.95333333333333	7.45333333333333	6.29	326.333333333333	263.666666666667
G10090_15074	73936	Ccdc175	0	0	0.04	0.02	0	0	0	0	0.08	0.04	0	0	0	0	2.00	1.00	0	0	0.0133333333333333	0.00666666666666667	0.0266666666666667	0.0133333333333333	0.666666666666667	0.333333333333333
G10090_15008	207259	Zbtb7c	2.92	1.60	1.36	0.71	0.56	0.65	5.80	3.08	2.71	1.53	1.21	1.35	248.00	137.00	119.00	61.00	48.00	58.00	1.96	0.64	3.86333333333333	1.36333333333333	168	55.6666666666667
G10090_19198	56612	Pfdn5	172.93	148.02	129.26	157.03	145.99	157.67	343.14	284.83	257.33	337.30	316.19	328.12	2075.00	1773.00	1586.00	1945.00	1796.00	1968.00	150.07	153.563333333333	295.1	327.203333333333	1811.33333333333	1903
G10090_15288	208795	Tmem63a	28.12	26.60	28.79	30.24	31.18	30.35	55.79	51.19	57.30	64.96	67.54	63.16	1712.00	1617.00	1792.00	1906.00	1949.00	1925.00	27.8366666666667	30.59	54.76	65.22	1707	1926.66666666667
G10090_25418	19127	Prop1	0	0.05	0	0	0	0	0	0.09	0	0	0	0	0	1.00	0	0	0	0	0.0166666666666667	0	0.03	0	0.333333333333333	0
G10090_30471	238330	Irf2bpl	25.78	18.41	18.63	31.00	28.91	29.34	51.16	35.42	37.08	66.58	62.62	61.06	1995.00	1422.00	1474.00	2476.00	2294.00	2362.00	20.94	29.75	41.22	63.42	1630.33333333333	2377.33333333333
G10090_30481	80289	Lysmd3	8.10	11.31	10.39	10.02	9.77	9.37	16.07	21.76	20.69	21.52	21.16	19.51	623.00	850.00	834.00	774.00	742.00	725.00	9.93333333333333	9.72	19.5066666666667	20.73	769	747
G10090_5279	435864	Vmn2r9	0	0.03	0	0	0	0.02	0	0.05	0	0	0	0.05	0	1.27	0	0	0	1.09	0.01	0.00666666666666667	0.0166666666666667	0.0166666666666667	0.423333333333333	0.363333333333333
G10090_6476	216869	Arrb2	43.36	35.08	48.75	33.80	30.07	29.52	86.05	67.51	97.06	72.61	65.12	61.43	1534.00	1239.00	1752.00	1184.00	1044.00	1039.00	42.3966666666667	31.13	83.54	66.3866666666667	1508.33333333333	1089
G10090_2369	13207	Ddx5	330.71	309.12	290.47	321.09	337.78	344.25	656.22	594.81	578.26	689.71	731.54	716.42	21909.16	20439.31	19662.39	21942.62	22929.72	23705.81	310.1	334.373333333333	609.763333333333	712.556666666667	20670.2866666667	22859.3833333333
G10090_63	237831	Slc13a5	0.03	0	0	0	0.03	0	0.05	0	0	0	0.06	0	1.00	0	0	0	1.00	0	0.01	0.01	0.0166666666666667	0.02	0.333333333333333	0.333333333333333
G10090_25757	56534	Hspb3	0.07	0	0	0	0	0	0.14	0	0	0	0	0	1.00	0	0	0	0	0	0.0233333333333333	0	0.0466666666666667	0	0.333333333333333	0
G10090_4489	56070	Tcerg1	13.21	17.48	16.73	12.65	13.58	13.06	26.21	33.63	33.31	27.18	29.41	27.19	1081.00	1430.00	1399.00	1076.00	1143.00	1116.00	15.8066666666667	13.0966666666667	31.05	27.9266666666667	1303.33333333333	1111.66666666667
G10090_1914	232196	C87436	5.84	4.29	5.33	7.17	7.17	6.37	11.58	8.25	10.61	15.40	15.53	13.25	334.17	240.88	311.47	390.39	378.40	336.16	5.15333333333333	6.90333333333333	10.1466666666667	14.7266666666667	295.506666666667	368.316666666667
G10090_4470	101055676	LOC101055676	4.81	0	1.47	0	0.29	0	9.54	0	2.93	0	0.62	0	188.69	0	59.09	0	11.48	0	2.09333333333333	0.0966666666666667	4.15666666666667	0.206666666666667	82.5933333333333	3.82666666666667
G10090_13353	12387	Ctnnb1	184.92	303.00	304.71	222.54	218.66	230.22	366.92	583.05	606.61	478.02	473.56	479.12	12136.00	19777.00	20424.00	15074.00	14683.00	15709.00	264.21	223.806666666667	518.86	476.9	17445.6666666667	15155.3333333333
G10090_15474	76964	2610028H24Rik	33.45	35.99	15.08	23.65	29.81	30.49	66.38	69.26	30.02	50.80	64.55	63.45	928.58	966.66	417.28	649.83	802.14	842.75	28.1733333333333	27.9833333333333	55.22	59.6	770.84	764.906666666667
G10090_22687	432486	Gnptab	13.07	20.00	24.10	16.14	13.37	14.09	25.93	38.48	47.98	34.68	28.95	29.32	1242.00	1871.00	2342.00	1581.00	1301.00	1384.00	19.0566666666667	14.5333333333333	37.4633333333333	30.9833333333333	1818.33333333333	1422
G10090_33305	17388	Mmp15	57.74	39.97	22.35	58.48	56.31	57.26	114.57	76.92	44.49	125.63	121.95	119.16	4697.00	3246.00	1859.00	4911.00	4696.00	4845.00	40.02	57.35	78.66	122.246666666667	3267.33333333333	4817.33333333333
G10090_29729	100033459	Ifi208	3.24	5.38	2.66	17.73	15.84	17.63	6.42	10.35	5.30	38.09	34.31	36.69	186.15	320.96	170.57	1119.20	966.42	1095.97	3.76	17.0666666666667	7.35666666666667	36.3633333333333	225.893333333333	1060.53
G10090_9558	211323	Nrg1	2.68	8.18	5.01	1.55	1.95	1.67	5.32	15.75	9.97	3.32	4.23	3.48	379.96	440.66	362.46	203.53	263.74	243.58	5.29	1.72333333333333	10.3466666666667	3.67666666666667	394.36	236.95
G10090_14799	326622	Upf2	11.67	10.60	10.28	9.18	9.93	9.72	23.15	20.40	20.46	19.72	21.51	20.23	1142.08	1039.07	1032.22	929.77	998.07	990.10	10.85	9.61	21.3366666666667	20.4866666666667	1071.12333333333	972.646666666667
G10090_14628	213945	Col28a1	0.23	0.28	0.11	0.25	0.24	0.21	0.46	0.55	0.21	0.53	0.51	0.43	20.00	23.00	10.00	24.00	21.00	19.00	0.206666666666667	0.233333333333333	0.406666666666667	0.49	17.6666666666667	21.3333333333333
G10090_3310	74202	Fblim1	18.84	18.39	16.68	24.64	24.42	22.60	37.39	35.38	33.21	52.92	52.89	47.03	1079.03	1048.54	976.03	1460.85	1438.54	1346.52	17.97	23.8866666666667	35.3266666666667	50.9466666666667	1034.53333333333	1415.30333333333
G10090_29855	23980	Pebp1	64.69	56.59	62.41	75.55	69.97	79.65	128.37	108.89	124.23	162.29	151.54	165.76	1396.00	1219.00	1377.00	1683.00	1548.00	1788.00	61.23	75.0566666666667	120.496666666667	159.863333333333	1330.66666666667	1673
G10090_19289	19360	Rad50	3.91	3.49	3.08	7.42	6.76	7.45	7.76	6.72	6.13	15.95	14.65	15.50	380.00	339.00	306.00	745.00	674.00	753.00	3.49333333333333	7.21	6.87	15.3666666666667	341.666666666667	724
G10090_17023	96875	Prg4	7.29	5.26	4.22	0.71	0.92	0.78	14.47	10.13	8.40	1.53	1.99	1.62	492.81	364.75	241.88	47.68	55.57	59.44	5.59	0.803333333333333	11	1.71333333333333	366.48	54.23
G10090_24535	75796	Cdyl2	2.08	1.45	2.07	2.34	2.51	2.40	4.13	2.79	4.11	5.03	5.44	4.99	330.85	230.78	336.11	377.34	404.65	390.68	1.86666666666667	2.41666666666667	3.67666666666667	5.15333333333333	299.246666666667	390.89
G10090_9271	242687	Wasf2	72.82	67.33	62.14	61.70	67.13	61.28	144.50	129.55	123.71	132.53	145.38	127.54	7464.00	6913.00	6590.00	6450.00	7033.00	6513.00	67.43	63.37	132.586666666667	135.15	6989	6665.33333333333
G10090_32800	236900	Pdk3	10.44	10.93	13.26	13.13	11.85	11.20	20.72	21.04	26.40	28.21	25.65	23.30	399.00	417.00	518.00	518.00	464.00	445.00	11.5433333333333	12.06	22.72	25.72	444.666666666667	475.666666666667
G10090_30055	100043231	Gm4303	0	0.04	0	0	0	0	0	0.07	0	0	0	0	0	0.63	0	0	0	0	0.0133333333333333	0	0.0233333333333333	0	0.21	0
G10090_24418	108167848	Gm12258	0.74	1.05	1.18	2.37	1.66	2.01	1.46	2.02	2.34	5.09	3.59	4.18	57.38	81.83	93.83	190.56	132.58	162.97	0.99	2.01333333333333	1.94	4.28666666666667	77.68	162.036666666667
G10090_15056	18000	Septin2	57.09	59.22	60.51	72.72	73.85	74.56	113.27	113.95	120.46	156.21	159.93	155.16	3455.00	3574.00	3741.00	4541.00	4581.00	4692.00	58.94	73.71	115.893333333333	157.1	3590	4604.66666666667
G10090_173	105782	Scrib	14.14	11.10	12.45	13.74	14.39	13.69	28.07	21.36	24.78	29.52	31.16	28.48	1463.00	1148.00	1315.00	1466.00	1526.00	1470.00	12.5633333333333	13.94	24.7366666666667	29.72	1308.66666666667	1487.33333333333
G10090_12248	76453	Prss23	33.45	12.03	10.30	55.53	60.68	59.29	66.38	23.15	20.50	119.29	131.41	123.39	1202.00	429.00	377.00	2103.00	2262.00	2228.00	18.5933333333333	58.5	36.6766666666667	124.696666666667	669.333333333333	2197.66666666667
G10090_24810	20856	Stc2	0.87	0.84	0.71	0.73	0.38	0.64	1.73	1.62	1.41	1.57	0.83	1.33	29.00	28.00	24.00	25.00	13.00	22.00	0.806666666666667	0.583333333333333	1.58666666666667	1.24333333333333	27	20
G10090_13697	52132	Ccdc97	22.23	20.76	23.99	23.92	21.70	22.16	44.12	39.94	47.77	51.39	47.00	46.12	1257.00	1167.00	1383.00	1393.00	1257.00	1302.00	22.3266666666667	22.5933333333333	43.9433333333333	48.17	1269	1317.33333333333
G10090_13594	235442	Rab8b	13.93	25.51	23.09	18.35	17.25	16.96	27.64	49.08	45.96	39.41	37.36	35.29	1250.28	2280.21	2115.21	1696.90	1585.55	1580.64	20.8433333333333	17.52	40.8933333333333	37.3533333333333	1881.9	1621.03
G10090_8564	74011	Slc25a27	4.13	1.92	2.05	3.43	3.77	3.74	8.19	3.70	4.08	7.37	8.16	7.79	419.92	202.48	221.52	452.69	473.21	455.76	2.7	3.64666666666667	5.32333333333333	7.77333333333333	281.306666666667	460.553333333333
G10090_15973	216725	Adamts2	8.41	9.70	11.14	10.38	10.58	9.44	16.69	18.67	22.19	22.29	22.91	19.64	1110.13	1275.86	1498.60	1441.81	1447.93	1304.36	9.75	10.1333333333333	19.1833333333333	21.6133333333333	1294.86333333333	1398.03333333333
G10090_16409	320910	Itgb8	0.09	0.33	0.17	0.17	0.10	0.07	0.17	0.63	0.34	0.36	0.22	0.14	5.00	19.00	10.00	10.00	6.00	4.00	0.196666666666667	0.113333333333333	0.38	0.24	11.3333333333333	6.66666666666667
G10090_57	432838	Gm5460	0.09	0.12	0.03	0.08	0.08	0.10	0.19	0.23	0.06	0.18	0.18	0.21	3.29	4.19	1.16	3.00	3.64	3.63	0.08	0.0866666666666667	0.16	0.19	2.88	3.42333333333333
G10090_3999	227358	Erfe	0.22	3.20	12.57	0.22	0.36	0.34	0.44	6.15	25.02	0.47	0.78	0.70	9.39	157.48	646.26	11.87	18.61	16.82	5.33	0.306666666666667	10.5366666666667	0.65	271.043333333333	15.7666666666667
G10090_27830	54632	Ftsj1	5.38	5.44	6.50	5.03	5.68	6.10	10.68	10.47	12.94	10.81	12.29	12.70	345.82	348.59	426.74	333.59	373.71	407.71	5.77333333333333	5.60333333333333	11.3633333333333	11.9333333333333	373.716666666667	371.67
G10090_15782	68509	Ptx4	0	0.05	0	0	0	0	0	0.10	0	0	0	0	0	1.00	0	0	0	0	0.0166666666666667	0	0.0333333333333333	0	0.333333333333333	0
G10090_15572	72722	Fam98a	8.93	11.17	10.67	12.90	13.56	12.74	17.73	21.50	21.24	27.71	29.37	26.50	471.00	588.00	575.00	702.00	733.00	697.00	10.2566666666667	13.0666666666667	20.1566666666667	27.86	544.666666666667	710.666666666667
G10090_32245	75620	Kxd1	33.88	27.94	25.30	27.24	27.82	28.07	67.22	53.77	50.37	58.51	60.26	58.42	753.00	620.00	575.00	625.00	634.00	649.00	29.04	27.71	57.12	59.0633333333333	649.333333333333	636
G10090_21150	215494	Pomgnt2	1.54	1.02	0.66	3.93	3.87	3.74	3.05	1.96	1.32	8.44	8.38	7.79	69.00	45.00	30.00	180.00	177.00	172.00	1.07333333333333	3.84666666666667	2.11	8.20333333333333	48	176.333333333333
G10090_32201	381359	Prdm12	0	0	0	0.02	0.02	0	0	0	0	0.05	0.04	0	0	0	0	1.02	0.97	0	0	0.0133333333333333	0	0.03	0	0.663333333333333
G10090_2362	231583	Slc26a1	0.20	0.28	0.24	0.43	0.28	0.25	0.39	0.54	0.48	0.92	0.60	0.52	16.09	22.54	19.84	34.02	22.64	20.13	0.24	0.32	0.47	0.68	19.49	25.5966666666667
G10090_473	382014	Ano8	3.71	1.88	2.28	6.82	6.67	6.64	7.36	3.61	4.54	14.66	14.45	13.82	263.31	132.24	163.87	499.86	487.18	486.15	2.62333333333333	6.71	5.17	14.31	186.473333333333	491.063333333333
G10090_25903	70387	Ttc9c	6.52	9.81	9.72	9.42	10.05	10.62	12.94	18.88	19.35	20.23	21.76	22.10	424.78	638.16	647.48	633.37	671.28	719.87	8.68333333333333	10.03	17.0566666666667	21.3633333333333	570.14	674.84
G10090_6349	626215	Gm6657	0.15	0	0.05	0.05	0	0	0.29	0	0.10	0.10	0	0	3.00	0	1.00	1.00	0	0	0.0666666666666667	0.0166666666666667	0.13	0.0333333333333333	1.33333333333333	0.333333333333333
G10090_3666	19156	Psap	309.01	286.20	347.15	435.29	393.18	395.00	613.16	550.72	691.08	935.03	851.52	822.04	14967.00	13805.00	17148.00	21733.00	19493.00	19846.00	314.12	407.823333333333	618.32	869.53	15306.6666666667	20357.3333333333
G10090_29722	67939	Prorsd1	3.59	3.93	4.72	3.72	3.50	3.68	7.12	7.57	9.39	8.00	7.58	7.66	136.66	149.10	185.30	147.05	138.52	146.77	4.08	3.63333333333333	8.02666666666667	7.74666666666667	157.02	144.113333333333
G10090_3351	104836	Cbll1	7.30	6.19	5.83	8.24	7.40	6.84	14.48	11.92	11.60	17.70	16.03	14.24	536.00	459.00	444.00	628.00	560.00	527.00	6.44	7.49333333333333	12.6666666666667	15.99	479.666666666667	571.666666666667
G10090_14545	626802	Gm14322	1.16	1.43	1.29	5.33	5.39	5.30	2.29	2.76	2.57	11.44	11.67	11.02	90.55	110.34	100.40	431.94	434.14	431.41	1.29333333333333	5.34	2.54	11.3766666666667	100.43	432.496666666667
G10090_25898	12555	Cdh15	0.02	0.06	0	0	0	0.02	0.04	0.11	0	0	0	0.04	1.00	3.00	0	0	0	1.00	0.0266666666666667	0.00666666666666667	0.05	0.0133333333333333	1.33333333333333	0.333333333333333
G10090_19210	474156	Zbtb9	2.93	5.22	5.32	5.98	5.27	5.52	5.81	10.05	10.58	12.85	11.41	11.48	152.50	271.54	283.12	321.56	281.31	298.87	4.49	5.59	8.81333333333333	11.9133333333333	235.72	300.58
G10090_11187	16542	Kdr	30.22	12.26	18.77	86.22	71.18	76.66	59.97	23.59	37.36	185.19	154.17	159.54	3378.00	1365.00	2146.00	9951.00	8154.00	8917.00	20.4166666666667	78.02	40.3066666666667	166.3	2296.33333333333	9007.33333333333
G10090_25326	98956	Nat10	4.86	5.63	7.71	6.85	6.23	5.34	9.63	10.83	15.35	14.71	13.49	11.11	357.00	412.00	579.00	518.00	468.00	405.00	6.06666666666667	6.14	11.9366666666667	13.1033333333333	449.333333333333	463.666666666667
G10090_1467	70784	Rasl12	25.66	37.78	20.42	26.60	28.89	29.12	50.91	72.69	40.66	57.14	62.57	60.60	1198.26	1746.88	954.87	1236.84	1336.17	1363.04	27.9533333333333	28.2033333333333	54.7533333333333	60.1033333333333	1300.00333333333	1312.01666666667
G10090_48943	115487778	LOC115487778	0.06	0.06	0	0.06	0	0	0.13	0.12	0	0.13	0	0	1.00	1.00	0	1.00	0	0	0.04	0.02	0.0833333333333333	0.0433333333333333	0.666666666666667	0.333333333333333
G10090_28734	93706	Pcdhgc3	35.99	53.15	46.52	57.31	53.34	55.05	71.41	102.27	92.61	123.10	115.52	114.57	3179.05	4686.53	4202.07	5225.92	4830.55	5058.72	45.22	55.2333333333333	88.7633333333333	117.73	4022.55	5038.39666666667
G10090_29192	226153	Twnk	3.20	3.62	3.81	4.18	3.71	3.34	6.35	6.97	7.59	8.98	8.03	6.96	167.65	186.84	194.22	234.24	200.96	190.64	3.54333333333333	3.74333333333333	6.97	7.99	182.903333333333	208.613333333333
G10090_1164	11746	Anxa4	78.75	68.65	55.19	91.08	88.23	93.47	156.25	132.10	109.87	195.65	191.09	194.51	2917.18	2547.62	2097.07	3458.53	3322.82	3575.76	67.53	90.9266666666667	132.74	193.75	2520.62333333333	3452.37
G10090_20418	66054	Cndp2	43.75	67.00	96.96	35.42	33.40	36.34	86.80	128.93	193.03	76.08	72.34	75.62	1739.00	2666.00	3958.00	1459.00	1368.00	1500.00	69.2366666666667	35.0533333333333	136.253333333333	74.68	2787.66666666667	1442.33333333333
G10090_21123	78414	1700034E13Rik	0.25	0.12	0.36	0.12	0	0	0.49	0.24	0.72	0.26	0	0	2.00	1.00	3.00	1.00	0	0	0.243333333333333	0.04	0.483333333333333	0.0866666666666667	2	0.333333333333333
G10090_18647	234730	Fcsk	3.79	2.28	2.93	4.16	4.30	4.08	7.52	4.39	5.84	8.94	9.30	8.49	263.00	143.00	190.00	274.00	275.00	276.00	3	4.18	5.91666666666667	8.91	198.666666666667	275
G10090_28534	19981	Rpl37a	351.95	391.63	358.76	313.39	305.42	329.71	698.35	753.59	714.20	673.16	661.46	686.17	3613.00	4013.35	3765.97	3320.98	3214.51	3520.98	367.446666666667	316.173333333333	722.046666666667	673.596666666667	3797.44	3352.15666666667
G10090_1713	71898	Apol9b	2.97	1.45	0.79	8.39	10.97	9.95	5.90	2.80	1.57	18.02	23.75	20.71	92.51	46.47	27.48	269.42	338.71	313.07	1.73666666666667	9.77	3.42333333333333	20.8266666666667	55.4866666666667	307.066666666667
G10090_24650	20855	Stc1	1.41	5.82	8.12	4.09	6.99	5.00	2.79	11.21	16.16	8.78	15.13	10.41	99.00	409.00	584.00	297.00	504.00	366.00	5.11666666666667	5.36	10.0533333333333	11.44	364	389
G10090_26655	100043684	Amy2a4	0	0	0	0.11	0	0	0	0	0	0.24	0	0	0	0	0	8.07	0	0	0	0.0366666666666667	0	0.08	0	2.69
G10090_3185	53333	Tomm40	20.38	22.66	28.04	17.59	18.70	17.14	40.43	43.61	55.83	37.79	40.50	35.66	596.00	659.00	835.00	527.00	559.00	518.00	23.6933333333333	17.81	46.6233333333333	37.9833333333333	696.666666666667	534.666666666667
G10090_19950	100689	Spon2	1.25	1.09	0.63	23.97	27.80	25.97	2.49	2.10	1.25	51.50	60.21	54.05	45.00	39.00	23.00	909.00	1055.00	1008.00	0.99	25.9133333333333	1.94666666666667	55.2533333333333	35.6666666666667	990.666666666667
G10090_861	330230	Zfp853	0.18	0.13	0.16	0.34	0.33	0.20	0.36	0.26	0.33	0.73	0.72	0.43	15.82	8.00	14.23	23.77	21.23	18.11	0.156666666666667	0.29	0.316666666666667	0.626666666666667	12.6833333333333	21.0366666666667
G10090_3506	231148	Ablim2	1.49	1.34	0.64	2.32	2.07	2.20	2.95	2.57	1.28	4.99	4.47	4.57	95.00	84.00	43.00	158.00	142.00	150.00	1.15666666666667	2.19666666666667	2.26666666666667	4.67666666666667	74	150
G10090_17037	668758	Fbxw28	0	0	0.04	0	0	0	0	0	0.07	0	0	0	0	0	1.00	0	0	0	0.0133333333333333	0	0.0233333333333333	0	0.333333333333333	0
G10090_4695	77794	Adamtsl2	36.42	28.50	18.68	29.79	50.46	33.54	72.26	54.84	37.18	63.98	109.29	69.79	2472.00	1927.00	1293.00	2088.00	3496.00	2362.00	27.8666666666667	37.93	54.76	81.02	1897.33333333333	2648.66666666667
G10090_351	67760	Slc38a2	55.98	85.49	83.73	40.80	57.43	45.94	111.07	164.51	166.68	87.64	124.37	95.62	4892.00	7465.00	7462.00	3673.00	5132.00	4188.00	75.0666666666667	48.0566666666667	147.42	102.543333333333	6606.33333333333	4331
G10090_1577	232974	Erfl	0	0.03	0	0	0.03	0	0	0.06	0	0	0.07	0	0	1.00	0	0	1.00	0	0.01	0.01	0.02	0.0233333333333333	0.333333333333333	0.333333333333333
G10090_17705	193670	Rnf185	21.19	21.81	19.93	18.42	17.12	17.79	42.05	41.96	39.67	39.57	37.08	37.02	1138.00	1177.00	1095.00	1015.00	942.00	998.00	20.9766666666667	17.7766666666667	41.2266666666667	37.89	1136.66666666667	985
G10090_18483	241593	Pin1rt1	0.06	0.06	0	0	0	0.06	0.12	0.11	0	0	0	0.12	1.00	1.01	0	0	0	1.01	0.04	0.02	0.0766666666666667	0.04	0.67	0.336666666666667
G10090_22782	20054	Rps15	745.33	769.07	724.94	760.58	725.27	798.75	1478.93	1479.87	1443.17	1633.75	1570.75	1662.28	6726.00	6928.00	6686.00	7084.00	6705.00	7494.00	746.446666666667	761.533333333333	1467.32333333333	1622.26	6780	7094.33333333333
G10090_15773	208650	Cblb	21.01	21.65	16.90	14.09	18.99	13.48	41.69	41.66	33.64	30.27	41.13	28.06	2542.00	2621.00	2110.00	1759.00	2370.00	1709.00	19.8533333333333	15.52	38.9966666666667	33.1533333333333	2424.33333333333	1946
G10090_8700	207227	Stxbp5l	0.13	0.06	0.06	0.04	0.07	0.05	0.26	0.11	0.13	0.09	0.15	0.11	30.83	13.85	14.72	9.58	17.26	12.89	0.0833333333333333	0.0533333333333333	0.166666666666667	0.116666666666667	19.8	13.2433333333333
G10090_48443	115486430	LOC115486430	1.78	1.68	1.41	2.53	2.26	2.30	3.54	3.24	2.81	5.44	4.89	4.79	83.28	78.39	67.50	122.19	108.18	111.89	1.62333333333333	2.36333333333333	3.19666666666667	5.04	76.39	114.086666666667
G10090_27720	18348	Olfr49	0.21	0.05	0.05	0.05	0	0.05	0.42	0.10	0.10	0.11	0	0.11	4.00	1.00	1.00	1.00	0	1.00	0.103333333333333	0.0333333333333333	0.206666666666667	0.0733333333333333	2	0.666666666666667
G10090_8940	58523	Elp2	13.29	12.61	13.63	18.31	16.36	16.29	26.37	24.26	27.13	39.34	35.44	33.91	693.00	650.00	728.00	989.00	872.00	886.00	13.1766666666667	16.9866666666667	25.92	36.23	690.333333333333	915.666666666667
G10090_4980	16511	Kcnh2	0.53	0.42	0.16	2.49	1.40	1.64	1.05	0.80	0.33	5.35	3.04	3.41	39.00	30.00	11.00	177.00	103.00	119.00	0.37	1.84333333333333	0.726666666666667	3.93333333333333	26.6666666666667	133
G10090_9073	192188	Stab2	0.10	0.11	0.01	0.23	0.40	0.33	0.20	0.21	0.02	0.49	0.86	0.69	9.00	10.00	1.00	27.00	42.00	37.00	0.0733333333333333	0.32	0.143333333333333	0.68	6.66666666666667	35.3333333333333
G10090_33173	19700	Rem1	1.05	1.12	1.52	7.36	4.58	5.52	2.08	2.15	3.03	15.82	9.92	11.49	31.00	33.00	46.00	225.00	139.00	170.00	1.23	5.82	2.42	12.41	36.6666666666667	178
G10090_15190	619605	Zcchc17	12.62	11.50	13.25	14.75	15.03	15.25	25.04	22.12	26.38	31.69	32.54	31.74	374.69	350.54	411.71	465.85	459.35	486.19	12.4566666666667	15.01	24.5133333333333	31.99	378.98	470.463333333333
G10090_19635	319776	Tmem72	0	0	0	0.02	0	0	0	0	0	0.03	0	0	0	0	0	1.00	0	0	0	0.00666666666666667	0	0.01	0	0.333333333333333
G10090_29422	56448	Cyp2d22	47.16	21.44	19.36	25.27	27.58	23.52	93.57	41.26	38.54	54.28	59.73	48.96	2440.61	1107.92	1024.86	1350.59	1463.87	1266.93	29.32	25.4566666666667	57.79	54.3233333333333	1524.46333333333	1360.46333333333
G10090_18137	14706	Gng4	0.40	0.13	0.11	0.55	0.61	0.58	0.80	0.25	0.21	1.18	1.32	1.21	22.00	7.00	6.00	32.00	35.00	35.00	0.213333333333333	0.58	0.42	1.23666666666667	11.6666666666667	34
G10090_14485	67809	Rmdn3	13.06	12.49	11.44	15.77	15.02	16.70	25.92	24.03	22.78	33.87	32.52	34.76	548.00	523.00	491.00	683.00	646.00	729.00	12.33	15.83	24.2433333333333	33.7166666666667	520.666666666667	686
G10090_12967	107448	Unc5a	1.70	1.20	1.14	2.85	2.42	2.53	3.36	2.30	2.27	6.11	5.23	5.26	122.00	86.00	84.00	213.00	181.00	194.00	1.34666666666667	2.6	2.64333333333333	5.53333333333333	97.3333333333333	196
G10090_26120	227580	C1ql3	0	0.02	0	0.07	0.04	0.07	0	0.03	0	0.15	0.08	0.15	0	1.00	0	4.32	2.28	4.40	0.00666666666666667	0.06	0.01	0.126666666666667	0.333333333333333	3.66666666666667
G10090_19270	17279	Melk	0.32	0.88	1.05	1.03	0.79	0.87	0.63	1.69	2.09	2.20	1.71	1.80	16.00	45.00	52.00	51.00	36.00	45.00	0.75	0.896666666666667	1.47	1.90333333333333	37.6666666666667	44
G10090_14070	22627	Ywhae	204.04	194.24	204.40	221.15	215.12	217.59	404.87	373.76	406.91	475.04	465.90	452.83	7885.00	7493.00	8077.00	8822.00	8523.00	8747.00	200.893333333333	217.953333333333	395.18	464.59	7818.33333333333	8697.33333333333
G10090_25024	56724	Cript	39.40	42.19	47.37	34.72	31.36	32.57	78.18	81.18	94.29	74.59	67.91	67.78	842.00	900.00	1035.00	766.00	687.00	724.00	42.9866666666667	32.8833333333333	84.55	70.0933333333333	925.666666666667	725.666666666667
G10090_14644	66821	Bcs1l	1.85	2.00	1.55	4.51	4.49	4.34	3.67	3.86	3.08	9.70	9.72	9.03	63.00	67.00	55.01	156.00	155.00	154.00	1.8	4.44666666666667	3.53666666666667	9.48333333333333	61.67	155
G10090_291	224650	Anks1	27.94	19.38	21.88	26.54	35.81	27.09	55.45	37.28	43.56	57.01	77.55	56.37	2720.50	1920.76	2209.48	2859.01	3776.19	2938.80	23.0666666666667	29.8133333333333	45.43	63.6433333333333	2283.58	3191.33333333333
G10090_25524	72568	Lin9	2.03	1.55	1.89	1.63	2.14	1.90	4.03	2.98	3.76	3.50	4.63	3.96	118.00	89.00	112.00	97.00	127.00	114.00	1.82333333333333	1.89	3.59	4.03	106.333333333333	112.666666666667
G10090_26728	242100	Pglyrp3	0	0.22	0.02	0	0	0	0	0.42	0.04	0	0	0	0	10.00	1.00	0	0	0	0.08	0	0.153333333333333	0	3.66666666666667	0
G10090_2710	116810	Foxn4	0.40	0.18	0.14	0.21	0.16	0.26	0.79	0.35	0.28	0.45	0.34	0.54	22.00	10.00	8.00	13.00	9.00	16.00	0.24	0.21	0.473333333333333	0.443333333333333	13.3333333333333	12.6666666666667
G10090_68	57261	Brd4	44.68	35.65	32.04	34.07	34.68	32.01	88.66	68.59	63.78	73.19	75.11	66.62	4837.00	3810.00	3504.00	3770.03	3803.00	3572.05	37.4566666666667	33.5866666666667	73.6766666666667	71.64	4050.33333333333	3715.02666666667
G10090_19060	67874	Rprm	5.40	3.91	2.98	5.08	4.46	4.94	10.71	7.53	5.94	10.92	9.67	10.27	145.00	105.00	82.00	141.00	123.00	138.00	4.09666666666667	4.82666666666667	8.06	10.2866666666667	110.666666666667	134
G10090_27271	224344	Rbm11	0.31	0.28	0.29	0.24	0.28	0.25	0.61	0.54	0.57	0.51	0.61	0.52	15.61	14.03	14.88	12.43	14.60	13.12	0.293333333333333	0.256666666666667	0.573333333333333	0.546666666666667	14.84	13.3833333333333
G10090_10216	69596	Ap5s1	10.45	11.25	10.52	8.15	6.67	7.43	20.74	21.65	20.94	17.51	14.44	15.47	309.00	331.00	318.00	247.00	202.00	228.00	10.74	7.41666666666667	21.11	15.8066666666667	319.333333333333	225.666666666667
G10090_17162	100504518	3425401B19Rik	0.24	0.19	0.22	0.18	0.15	0.13	0.47	0.37	0.44	0.38	0.33	0.26	24.29	20.07	23.56	18.44	16.55	13.43	0.216666666666667	0.153333333333333	0.426666666666667	0.323333333333333	22.64	16.14
G10090_15351	244859	Ankk1	0.15	0	0	0	0.06	0.04	0.29	0	0	0	0.13	0.08	7.00	0	0	0	3.00	2.00	0.05	0.0333333333333333	0.0966666666666667	0.07	2.33333333333333	1.66666666666667
G10090_6165	57316	C1d	9.88	9.54	10.87	9.26	8.00	8.42	19.60	18.35	21.64	19.88	17.33	17.52	429.00	418.00	493.00	441.00	369.00	400.00	10.0966666666667	8.56	19.8633333333333	18.2433333333333	446.666666666667	403.333333333333
G10090_11424	102640263	Gm36375	0.09	0.11	0.06	0.09	0.07	0.04	0.18	0.21	0.11	0.20	0.16	0.09	30.83	37.47	20.27	33.75	26.50	15.30	0.0866666666666667	0.0666666666666667	0.166666666666667	0.15	29.5233333333333	25.1833333333333
G10090_11272	380752	Eipr1	5.76	5.48	9.10	6.69	5.79	5.86	11.42	10.54	18.11	14.36	12.53	12.19	179.00	172.00	289.00	216.00	185.00	189.00	6.78	6.11333333333333	13.3566666666667	13.0266666666667	213.333333333333	196.666666666667
G10090_24432	67525	Trim62	17.24	11.83	8.43	8.61	10.57	9.94	34.21	22.76	16.78	18.49	22.88	20.68	1061.00	728.00	532.00	548.00	670.00	639.00	12.5	9.70666666666667	24.5833333333333	20.6833333333333	773.666666666667	619
G10090_19163	100201	Tmem64	6.91	5.75	6.13	8.51	9.23	8.17	13.72	11.06	12.20	18.28	19.99	17.01	610.00	506.00	553.00	775.00	835.00	750.00	6.26333333333333	8.63666666666667	12.3266666666667	18.4266666666667	556.333333333333	786.666666666667
G10090_1500	73847	Fam110a	18.76	11.12	13.27	17.26	17.71	18.13	37.23	21.40	26.43	37.07	38.35	37.73	600.00	355.00	432.00	568.00	571.00	601.00	14.3833333333333	17.7	28.3533333333333	37.7166666666667	462.333333333333	580
G10090_23232	245308	Zdhhc19	0	0	0	0	0	0.05	0	0	0	0	0	0.11	0	0	0	0	0	1.00	0	0.0166666666666667	0	0.0366666666666667	0	0.333333333333333
G10090_50106	381535	Gm12800	0	0	0.02	0	0	0	0	0	0.04	0	0	0	0	0	0.50	0	0	0	0.00666666666666667	0	0.0133333333333333	0	0.166666666666667	0
G10090_16482	213019	Pdlim2	131.25	65.09	51.44	114.30	111.51	114.08	260.43	125.25	102.41	245.52	241.49	237.42	4667.29	2292.25	1820.28	3770.88	3722.82	3823.23	82.5933333333333	113.296666666667	162.696666666667	241.476666666667	2926.60666666667	3772.31
G10090_31590	97112	Nmd3	11.28	17.34	18.02	10.02	10.27	10.60	22.38	33.36	35.87	21.53	22.25	22.06	363.00	557.00	593.00	333.00	339.00	355.00	15.5466666666667	10.2966666666667	30.5366666666667	21.9466666666667	504.333333333333	342.333333333333
G10090_21083	209760	Tmc7	2.73	2.64	1.71	1.29	2.94	1.42	5.42	5.08	3.40	2.78	6.36	2.95	231.00	223.00	148.00	113.00	255.00	125.00	2.36	1.88333333333333	4.63333333333333	4.03	200.666666666667	164.333333333333
G10090_267	12972	Cryz	1.60	1.00	0.78	3.62	2.91	3.35	3.17	1.93	1.56	7.78	6.30	6.97	73.03	45.76	37.56	162.03	133.13	156.88	1.12666666666667	3.29333333333333	2.22	7.01666666666667	52.1166666666667	150.68
G10090_30252	272381	Lrrc4b	0.24	0.08	0.06	0.55	0.25	0.36	0.47	0.15	0.11	1.18	0.54	0.75	12.00	4.00	3.00	29.00	12.99	19.00	0.126666666666667	0.386666666666667	0.243333333333333	0.823333333333333	6.33333333333333	20.33
G10090_5307	17880	Myh11	14.58	12.78	6.58	18.54	18.55	17.52	28.93	24.58	13.11	39.83	40.17	36.46	1468.37	1251.68	638.69	1950.96	1907.81	1826.91	11.3133333333333	18.2033333333333	22.2066666666667	38.82	1119.58	1895.22666666667
G10090_17954	66916	Ndufb7	78.43	88.68	99.94	81.44	63.27	68.20	155.63	170.63	198.95	174.94	137.04	141.93	723.00	816.00	942.00	775.00	598.00	654.00	89.0166666666667	70.97	175.07	151.303333333333	827	675.666666666667
G10090_10788	67804	Snx2	39.75	36.94	64.91	47.20	42.73	45.03	78.87	71.08	129.22	101.38	92.55	93.70	1557.00	1445.00	2602.00	1907.00	1722.00	1847.00	47.2	44.9866666666667	93.0566666666667	95.8766666666667	1868	1825.33333333333
G10090_14040	68214	Gsto2	0.65	0.26	0.17	0.50	0.61	0.65	1.29	0.50	0.34	1.08	1.32	1.35	16.00	6.00	4.00	12.00	15.00	17.00	0.36	0.586666666666667	0.71	1.25	8.66666666666667	14.6666666666667
G10090_2384	217030	Synrg	11.37	7.14	7.91	12.36	11.50	11.35	22.56	13.74	15.74	26.56	24.90	23.63	1593.96	1008.05	1130.29	1801.92	1647.26	1657.22	8.80666666666667	11.7366666666667	17.3466666666667	25.03	1244.1	1702.13333333333
G10090_32942	18582	Pde6d	16.02	13.09	15.91	23.91	27.22	21.43	31.78	25.19	31.67	51.36	58.95	44.60	311.97	253.00	327.00	489.00	541.00	453.80	15.0066666666667	24.1866666666667	29.5466666666667	51.6366666666667	297.323333333333	494.6
G10090_12866	212073	Syne3	1.65	1.74	1.55	2.50	2.08	1.99	3.28	3.34	3.10	5.37	4.50	4.13	162.00	169.00	155.00	245.00	206.00	200.00	1.64666666666667	2.19	3.24	4.66666666666667	162	217
G10090_21969	64010	Sav1	63.68	71.49	60.44	59.88	63.58	64.54	126.36	137.57	120.33	128.63	137.70	134.32	3039.00	3392.00	2950.00	2940.00	3096.00	3192.00	65.2033333333333	62.6666666666667	128.086666666667	133.55	3127	3076
G10090_17016	17312	Clec10a	2.87	2.15	2.90	1.81	1.14	1.42	5.70	4.13	5.78	3.90	2.47	2.95	79.40	59.22	82.04	51.72	32.26	40.66	2.64	1.45666666666667	5.20333333333333	3.10666666666667	73.5533333333333	41.5466666666667
G10090_1060	627607	Lrrc74a	0.19	0.12	0.05	0.14	0.14	0.19	0.38	0.23	0.09	0.30	0.31	0.39	8.00	5.00	2.00	6.00	6.00	8.00	0.12	0.156666666666667	0.233333333333333	0.333333333333333	5	6.66666666666667
G10090_19967	20868	Stk10	6.83	9.39	9.80	15.94	11.74	11.09	13.56	18.07	19.51	34.23	25.43	23.09	656.74	898.74	959.87	1575.79	1153.66	1105.72	8.67333333333333	12.9233333333333	17.0466666666667	27.5833333333333	838.45	1278.39
G10090_94	66423	Coprs	3.54	3.21	3.02	5.70	4.81	4.83	7.03	6.18	6.02	12.25	10.42	10.06	51.11	47.33	45.28	87.00	76.19	76.24	3.25666666666667	5.11333333333333	6.41	10.91	47.9066666666667	79.81
G10090_8707	68730	Dus1l	13.85	12.57	17.90	10.77	10.74	11.90	27.49	24.19	35.64	23.13	23.26	24.76	678.16	605.12	835.98	551.65	554.05	618.00	14.7733333333333	11.1366666666667	29.1066666666667	23.7166666666667	706.42	574.566666666667
G10090_16044	72043	Sulf2	13.28	11.78	7.82	16.31	11.33	11.92	26.35	22.67	15.57	35.03	24.53	24.81	943.00	837.00	567.00	1197.00	831.00	885.00	10.96	13.1866666666667	21.53	28.1233333333333	782.333333333333	971
G10090_15510	381633	Gm1673	2.43	1.12	1.09	0.61	1.75	1.57	4.83	2.15	2.17	1.31	3.79	3.26	21.00	9.00	10.00	6.00	16.00	14.00	1.54666666666667	1.31	3.05	2.78666666666667	13.3333333333333	12
G10090_11155	12265	Ciita	0.97	1.25	1.28	11.00	7.03	10.47	1.92	2.41	2.56	23.63	15.22	21.79	133.85	170.47	204.63	1496.08	1042.28	1480.93	1.16666666666667	9.5	2.29666666666667	20.2133333333333	169.65	1339.76333333333
G10090_14007	240396	Mex3c	14.15	16.50	15.66	15.00	16.55	14.34	28.08	31.75	31.17	32.22	35.84	29.83	1121.39	1303.64	1255.47	1216.30	1325.88	1166.27	15.4366666666667	15.2966666666667	30.3333333333333	32.63	1226.83333333333	1236.15
G10090_18272	102443351	Xntrpc	0.39	0	0	0.76	1.11	0.93	0.77	0	0	1.63	2.40	1.94	32.83	0	0	66.43	96.62	82.52	0.13	0.933333333333333	0.256666666666667	1.99	10.9433333333333	81.8566666666667
G10090_3231	331535	Serpina7	0.50	0.44	0.09	0.42	0.40	0.40	1.00	0.84	0.18	0.90	0.86	0.83	19.00	20.00	4.00	20.00	18.00	16.00	0.343333333333333	0.406666666666667	0.673333333333333	0.863333333333333	14.3333333333333	18
G10090_32184	619325	I920046F24Rik	0.72	0.99	1.33	1.32	1.09	1.25	1.42	1.91	2.64	2.84	2.37	2.60	27.47	38.01	52.06	52.32	43.01	49.97	1.01333333333333	1.22	1.99	2.60333333333333	39.18	48.4333333333333
G10090_29759	67602	Necap1	14.84	17.17	18.23	15.18	15.06	14.20	29.44	33.05	36.30	32.60	32.62	29.55	663.00	766.00	833.00	700.00	690.00	660.00	16.7466666666667	14.8133333333333	32.93	31.59	754	683.333333333333
G10090_31279	58992	F12	0.03	0	0.08	0	0	0.03	0.05	0	0.16	0	0	0.05	1.00	0	3.00	0	0	1.00	0.0366666666666667	0.01	0.07	0.0166666666666667	1.33333333333333	0.333333333333333
G10090_4605	18081	Ninj1	40.87	67.55	75.50	19.68	19.02	20.45	81.09	129.98	150.31	42.27	41.20	42.55	857.00	1414.00	1619.00	426.00	409.00	446.00	61.3066666666667	19.7166666666667	120.46	42.0066666666667	1296.66666666667	427
G10090_22480	12492	Scarb2	77.24	91.37	73.59	73.97	77.48	75.53	153.26	175.82	146.50	158.89	167.81	157.18	6873.06	8116.00	6696.00	6794.46	7068.85	6991.02	80.7333333333333	75.66	158.526666666667	161.293333333333	7228.35333333333	6951.44333333333
G10090_1927	268390	Ahsa2	11.53	11.61	12.07	17.08	16.72	15.78	22.88	22.34	24.03	36.70	36.21	32.83	747.48	712.95	766.83	1008.86	969.32	974.14	11.7366666666667	16.5266666666667	23.0833333333333	35.2466666666667	742.42	984.106666666667
G10090_12189	216705	Clint1	39.48	41.36	43.15	33.35	32.62	35.53	78.34	79.58	85.90	71.63	70.64	73.95	2494.00	2600.00	2788.00	2197.00	2142.00	2351.00	41.33	33.8333333333333	81.2733333333333	72.0733333333333	2627.33333333333	2230
G10090_15276	320082	Fbxw21	0.00	0.04	0.02	0	0.05	0.06	0.01	0.07	0.04	0	0.10	0.13	0.21	1.00	0.77	0	2.07	2.85	0.02	0.0366666666666667	0.04	0.0766666666666667	0.66	1.64
G10090_10618	67628	Anp32b	87.55	80.94	93.79	68.48	63.68	66.95	173.73	155.74	186.72	147.09	137.91	139.32	2743.00	2532.00	3004.00	2216.00	2046.00	2183.00	87.4266666666667	66.37	172.063333333333	141.44	2759.66666666667	2148.33333333333
G10090_29702	66404	Rtf2	32.26	33.80	41.14	33.54	30.81	30.34	64.01	65.04	81.90	72.04	66.72	63.13	1286.00	1345.00	1677.00	1380.00	1259.00	1258.00	35.7333333333333	31.5633333333333	70.3166666666667	67.2966666666667	1436	1299
G10090_9726	24000	Ptpn21	16.27	13.28	10.48	14.47	15.41	15.43	32.28	25.55	20.85	31.09	33.36	32.11	1693.00	1378.00	1119.00	1550.00	1645.00	1669.00	13.3433333333333	15.1033333333333	26.2266666666667	32.1866666666667	1396.66666666667	1621.33333333333
G10090_16870	215015	Fam20b	20.39	16.91	15.46	22.20	22.24	23.79	40.45	32.54	30.78	47.69	48.17	49.51	1655.25	1364.23	1278.29	1859.67	1851.19	2014.53	17.5866666666667	22.7433333333333	34.59	48.4566666666667	1432.59	1908.46333333333
G10090_24032	215085	Slc35f1	0	0.04	0	0.01	0.04	0.06	0	0.08	0	0.02	0.09	0.13	0	3.69	0	1.01	4.06	6.11	0.0133333333333333	0.0366666666666667	0.0266666666666667	0.08	1.23	3.72666666666667
G10090_2814	67070	Lsm14a	39.19	34.85	36.59	44.09	48.12	48.16	77.77	67.06	72.84	94.71	104.22	100.22	2153.00	1860.82	2011.00	2567.00	2763.00	2820.00	36.8766666666667	46.79	72.5566666666667	99.7166666666667	2008.27333333333	2716.66666666667
G10090_17933	224129	Adcy5	2.47	1.67	1.00	4.94	3.97	4.13	4.91	3.21	1.99	10.61	8.59	8.60	272.00	172.00	109.00	580.00	469.00	491.00	1.71333333333333	4.34666666666667	3.37	9.26666666666667	184.333333333333	513.333333333333
G10090_33609	65114	Vps35	37.96	37.87	37.53	45.42	44.08	48.21	75.31	72.88	74.71	97.56	95.48	100.33	2275.00	2266.00	2300.00	2810.00	2709.00	3006.00	37.7866666666667	45.9033333333333	74.3	97.79	2280.33333333333	2841.66666666667
G10090_18345	65112	Pmepa1	18.38	27.26	36.22	22.03	22.84	23.41	36.48	52.46	72.10	47.32	49.48	48.73	1571.00	2323.00	3164.00	1944.00	2002.00	2080.00	27.2866666666667	22.76	53.68	48.51	2352.66666666667	2008.66666666667
G10090_10600	17357	Marcksl1	21.82	141.29	55.62	18.75	16.93	17.59	43.30	271.87	110.72	40.27	36.66	36.62	645.00	4169.00	1681.00	572.00	513.00	541.00	72.91	17.7566666666667	141.963333333333	37.85	2165	542
G10090_4024	109135	Plekha5	8.30	5.53	5.25	8.68	8.46	7.94	16.46	10.65	10.45	18.64	18.33	16.53	721.41	469.76	461.84	772.17	753.21	710.57	6.36	8.36	12.52	17.8333333333333	551.003333333333	745.316666666667
G10090_28122	100101919	Dnah7c	0.52	0.32	0.21	0.44	0.41	0.48	1.03	0.62	0.43	0.95	0.90	1.00	87.43	53.40	33.66	72.89	70.79	89.87	0.35	0.443333333333333	0.693333333333333	0.95	58.1633333333333	77.85
G10090_11040	216848	Chd3	18.83	12.31	9.65	28.39	27.64	27.29	37.36	23.69	19.22	60.99	59.86	56.79	2603.01	1697.00	1362.00	4038.00	3915.00	3924.00	13.5966666666667	27.7733333333333	26.7566666666667	59.2133333333333	1887.33666666667	3959
G10090_30774	18196	Nsg1	24.60	16.49	27.54	21.63	25.91	24.24	48.81	31.72	54.82	46.46	56.12	50.45	1108.90	744.71	1272.15	1008.94	1200.43	1139.63	22.8766666666667	23.9266666666667	45.1166666666667	51.01	1041.92	1116.33333333333
G10090_6700	232334	Vgll4	13.67	13.32	16.60	25.19	25.67	24.93	27.12	25.64	33.05	54.10	55.60	51.87	763.83	725.50	882.39	1404.04	1451.72	1407.71	14.53	25.2633333333333	28.6033333333333	53.8566666666667	790.573333333333	1421.15666666667
G10090_4055	233103	Garre1	37.42	23.56	25.20	41.00	43.33	41.51	74.24	45.34	50.16	88.06	93.85	86.38	4268.00	2680.00	2928.00	4858.00	5072.00	4950.00	28.7266666666667	41.9466666666667	56.58	89.43	3292	4960
G10090_3551	18639	Pfkfb1	1.40	0.96	0.80	1.16	0.91	0.70	2.78	1.86	1.59	2.50	1.97	1.45	45.00	31.00	26.00	39.00	31.00	23.00	1.05333333333333	0.923333333333333	2.07666666666667	1.97333333333333	34	31
G10090_11994	22248	Unc119	21.01	15.83	20.61	20.85	18.98	17.34	41.68	30.46	41.03	44.79	41.10	36.09	455.00	353.00	455.00	477.00	429.00	399.00	19.15	19.0566666666667	37.7233333333333	40.66	421	435
G10090_26198	21937	Tnfrsf1a	144.65	158.94	165.55	88.08	83.65	88.24	287.02	305.84	329.57	189.20	181.17	183.65	5802.00	6364.00	6790.00	3647.00	3440.00	3682.00	156.38	86.6566666666667	307.476666666667	184.673333333333	6318.66666666667	3589.66666666667
G10090_3966	76273	Ndfip2	16.56	18.88	22.16	17.79	19.45	20.37	32.86	36.34	44.12	38.21	42.12	42.39	759.00	861.00	1032.00	833.00	906.00	957.00	19.2	19.2033333333333	37.7733333333333	40.9066666666667	884	898.666666666667
G10090_30448	100044193	Gm20939	0.15	0.43	0.34	1.16	1.13	1.26	0.30	0.83	0.68	2.49	2.45	2.62	12.57	25.87	27.13	84.86	67.51	77.31	0.306666666666667	1.18333333333333	0.603333333333333	2.52	21.8566666666667	76.56
G10090_28287	13346	Des	23.14	18.03	11.32	38.55	47.75	44.16	45.91	34.70	22.54	82.81	103.41	91.91	1329.00	1034.00	665.00	2286.00	2812.00	2639.00	17.4966666666667	43.4866666666667	34.3833333333333	92.71	1009.33333333333	2579
G10090_18516	56847	Aldh1a3	1.46	4.91	10.02	0.46	0.31	0.36	2.89	9.45	19.94	0.98	0.66	0.75	93.00	313.00	654.00	30.00	20.00	24.00	5.46333333333333	0.376666666666667	10.76	0.796666666666667	353.333333333333	24.6666666666667
G10090_6717	230700	Foxj3	16.81	14.10	12.20	12.73	13.32	12.84	33.36	27.13	24.29	27.35	28.84	26.71	1603.57	1337.36	1180.12	1259.57	1334.97	1265.83	14.37	12.9633333333333	28.26	27.6333333333333	1373.68333333333	1286.79
G10090_14634	218194	Phactr1	18.75	18.47	12.64	32.10	35.80	34.01	37.20	35.54	25.16	68.96	77.54	70.79	1810.22	1719.20	1188.61	3261.26	3482.96	3401.81	16.62	33.97	32.6333333333333	72.43	1572.67666666667	3382.01
G10090_29841	18788	Serpinb2	0.25	3.49	1.90	0.26	0.11	0.13	0.49	6.72	3.79	0.57	0.23	0.27	9.00	128.00	72.00	10.00	4.00	5.00	1.88	0.166666666666667	3.66666666666667	0.356666666666667	69.6666666666667	6.33333333333333
G10090_4871	54004	Diaph2	6.63	5.82	5.16	5.30	5.15	5.36	13.15	11.19	10.26	11.38	11.15	11.15	1046.04	885.82	832.71	858.66	828.73	878.75	5.87	5.27	11.5333333333333	11.2266666666667	921.523333333333	855.38
G10090_18130	74257	Tspan17	15.11	7.41	7.65	19.45	17.16	18.51	29.98	14.26	15.23	41.78	37.16	38.52	411.00	209.00	217.00	551.00	480.00	519.00	10.0566666666667	18.3733333333333	19.8233333333333	39.1533333333333	279	516.666666666667
G10090_28913	387285	Hcrtr2	0.03	0.03	0.04	0.06	0.01	0.06	0.07	0.06	0.08	0.13	0.03	0.13	1.00	2.00	3.00	3.00	1.00	3.00	0.0333333333333333	0.0433333333333333	0.07	0.0966666666666667	2	2.33333333333333
G10090_8380	104303	Arl1	58.93	74.25	68.34	68.44	66.39	67.33	116.93	142.87	136.04	147.01	143.78	140.13	2126.00	2675.00	2522.00	2396.00	2380.00	2528.00	67.1733333333333	67.3866666666667	131.946666666667	143.64	2441	2434.66666666667
G10090_1238	110829	Lims1	32.97	38.50	41.15	53.41	55.36	54.52	65.42	74.09	81.92	114.72	119.90	113.47	2630.00	3081.00	3370.00	4436.00	4569.00	4566.00	37.54	54.43	73.81	116.03	3027	4523.66666666667
G10090_28093	22599	Slc6a20b	0.10	0.10	0.04	0.00	0.05	0.05	0.19	0.18	0.08	0.00	0.11	0.10	5.96	5.85	2.45	0.07	3.26	3.12	0.08	0.0333333333333333	0.15	0.07	4.75333333333333	2.15
G10090_2968	29861	Dpf1	0.42	0.17	0.15	0.76	0.68	0.71	0.82	0.32	0.29	1.62	1.47	1.47	20.03	7.00	6.00	34.00	32.00	33.00	0.246666666666667	0.716666666666667	0.476666666666667	1.52	11.01	33
G10090_21039	26569	Slc27a4	9.57	9.19	10.42	9.83	10.42	9.44	18.99	17.69	20.75	21.11	22.57	19.64	730.00	700.00	813.00	774.00	815.00	749.00	9.72666666666667	9.89666666666667	19.1433333333333	21.1066666666667	747.666666666667	779.333333333333
G10090_9235	72167	Thumpd2	1.71	1.33	1.74	2.91	2.00	2.03	3.39	2.56	3.46	6.25	4.34	4.23	87.44	77.84	76.54	139.71	99.44	103.89	1.59333333333333	2.31333333333333	3.13666666666667	4.94	80.6066666666667	114.346666666667
G10090_1040	207278	Fchsd2	9.10	8.75	9.32	14.92	14.85	14.95	18.07	16.85	18.55	32.05	32.16	31.11	746.00	708.00	772.00	1264.00	1243.00	1276.00	9.05666666666667	14.9066666666667	17.8233333333333	31.7733333333333	742	1261
G10090_6778	216345	Zfc3h1	11.93	12.50	14.92	12.92	13.55	13.28	23.68	24.05	29.70	27.75	29.35	27.63	1312.00	1332.00	1639.00	1470.00	1510.00	1494.00	13.1166666666667	13.25	25.81	28.2433333333333	1427.66666666667	1491.33333333333
G10090_8520	12606	Cebpa	65.84	39.50	30.94	59.99	46.92	59.92	130.64	76.01	61.60	128.85	101.61	124.69	3244.00	1943.00	1559.00	3051.00	2370.00	3071.00	45.4266666666667	55.61	89.4166666666667	118.383333333333	2248.66666666667	2830.66666666667
G10090_17545	327951	Cyb5d1	10.57	11.01	11.52	15.76	15.19	16.26	20.98	21.18	22.94	33.86	32.91	33.85	729.18	756.13	789.58	1095.57	1048.00	1141.99	11.0333333333333	15.7366666666667	21.7	33.54	758.296666666667	1095.18666666667
G10090_17344	666584	BC024063	0.11	0.61	0.28	0.67	0.57	0.66	0.22	1.18	0.56	1.43	1.24	1.37	5.75	31.98	15.09	36.10	30.65	35.80	0.333333333333333	0.633333333333333	0.653333333333333	1.34666666666667	17.6066666666667	34.1833333333333
G10090_5738	215418	Csrnp1	108.76	76.96	69.84	31.00	36.83	30.70	215.80	148.09	139.03	66.59	79.77	63.88	6216.00	4366.00	4051.00	1824.00	2148.00	1822.00	85.1866666666667	32.8433333333333	167.64	70.08	4877.66666666667	1931.33333333333
G10090_21284	71973	Rbpms2	3.72	1.35	0.97	3.29	2.62	3.15	7.38	2.60	1.93	7.07	5.67	6.55	132.00	49.00	36.00	121.00	97.00	119.00	2.01333333333333	3.02	3.97	6.43	72.3333333333333	112.333333333333
G10090_11038	17181	Matn2	1.16	1.34	0.83	1.59	1.37	1.17	2.30	2.58	1.65	3.41	2.97	2.44	78.00	90.00	57.00	110.00	94.00	82.00	1.11	1.37666666666667	2.17666666666667	2.94	75	95.3333333333333
G10090_29661	68693	Hnrnpul2	37.49	30.82	31.31	40.43	41.07	39.88	74.40	59.30	62.34	86.83	88.95	82.98	4054.00	3326.00	3462.00	4512.00	4553.00	4485.00	33.2066666666667	40.46	65.3466666666667	86.2533333333333	3614	4516.66666666667
G10090_7524	17691	Sik1	144.79	81.51	64.28	34.12	53.68	36.75	287.31	156.84	127.97	73.28	116.27	76.49	12338.00	6933.00	5601.00	3001.00	4690.00	3258.00	96.86	41.5166666666667	190.706666666667	88.68	8290.66666666667	3649.66666666667
G10090_20821	70316	Ndufab1	40.02	43.19	49.84	43.23	43.89	47.51	79.41	83.11	99.21	92.85	95.06	98.88	478.00	517.00	610.00	559.00	592.00	637.00	44.35	44.8766666666667	87.2433333333333	95.5966666666666	535	596
G10090_12627	65100	Zic5	0	0	0	0	0.03	0	0	0	0	0	0.07	0	0	0	0	0	1.00	0	0	0.01	0	0.0233333333333333	0	0.333333333333333
G10090_31855	71653	Shtn1	8.15	7.78	9.75	10.14	10.03	11.20	16.18	14.96	19.42	21.79	21.72	23.32	626.00	594.00	766.00	796.00	786.00	895.00	8.56	10.4566666666667	16.8533333333333	22.2766666666667	662	825.666666666667
G10090_14091	14715	Gnrhr	0.19	0.04	0.09	0.05	0.02	0	0.37	0.07	0.18	0.10	0.05	0	6.99	1.00	2.99	2.00	1.00	0	0.106666666666667	0.0233333333333333	0.206666666666667	0.05	3.66	1
G10090_4842	80883	Ntng1	0	0	0.03	0	0.02	0.04	0	0	0.06	0	0.04	0.08	0	0	3.00	0	3.55	4.42	0.01	0.02	0.02	0.04	1	2.65666666666667
G10090_33853	214952	Rhot2	12.91	10.58	11.52	15.94	14.54	14.53	25.62	20.36	22.93	34.24	31.50	30.24	692.07	566.04	631.22	882.03	799.20	810.24	11.67	15.0033333333333	22.97	31.9933333333333	629.776666666667	830.49
G10090_11922	320487	Heatr5a	5.53	4.01	5.29	9.00	7.71	8.18	10.97	7.72	10.52	19.33	16.69	17.02	817.01	591.98	799.93	1368.33	1168.36	1254.02	4.94333333333333	8.29666666666667	9.73666666666667	17.68	736.306666666667	1263.57
G10090_19863	67374	Jam2	14.48	20.71	29.51	16.35	19.87	20.22	28.72	39.86	58.75	35.13	43.04	42.09	1219.00	1761.00	2568.00	1448.00	1736.00	1799.00	21.5666666666667	18.8133333333333	42.4433333333333	40.0866666666667	1849.33333333333	1661
G10090_10316	66659	Acp6	8.55	5.79	4.51	10.46	10.53	10.59	16.97	11.15	8.98	22.47	22.81	22.03	278.00	188.00	150.00	351.00	351.00	358.00	6.28333333333333	10.5266666666667	12.3666666666667	22.4366666666667	205.333333333333	353.333333333333
G10090_4145	53604	Zpbp	0.12	0.23	0.18	0.15	0.37	0.23	0.23	0.44	0.36	0.32	0.81	0.47	7.00	13.00	10.00	15.00	22.00	14.00	0.176666666666667	0.25	0.343333333333333	0.533333333333333	10	17
G10090_1157	71682	Wdr27	1.37	0.75	0.40	0.40	0.50	0.47	2.71	1.45	0.79	0.85	1.08	0.97	84.65	45.01	24.88	26.73	29.00	30.00	0.84	0.456666666666667	1.65	0.966666666666667	51.5133333333333	28.5766666666667
G10090_8483	66396	Ccdc82	35.24	36.83	33.39	31.87	32.20	31.26	69.93	70.87	66.47	68.46	69.74	65.05	3147.09	3273.09	3041.40	2941.90	2943.16	2892.55	35.1533333333333	31.7766666666667	69.09	67.75	3153.86	2925.87
G10090_25192	74122	Tmem43	45.65	33.40	39.08	36.55	32.92	33.28	90.58	64.28	77.79	78.51	71.30	69.25	2478.00	1810.00	2169.00	2048.00	1832.00	1879.00	39.3766666666667	34.25	77.55	73.02	2152.33333333333	1919.66666666667
G10090_32045	28106	Mydgf	24.61	33.40	43.53	29.36	30.07	32.74	48.83	64.27	86.66	63.08	65.12	68.14	404.94	548.66	732.48	498.80	507.26	560.47	33.8466666666667	30.7233333333333	66.5866666666667	65.4466666666667	562.026666666667	522.176666666667
G10090_33704	234852	Chmp1a	39.32	34.75	41.55	30.90	25.39	31.21	78.01	66.87	82.71	66.37	54.99	64.94	1589.00	1402.00	1717.00	1289.00	1052.00	1312.00	38.54	29.1666666666667	75.8633333333333	62.1	1569.33333333333	1217.66666666667
G10090_14365	232791	Cnot3	25.62	23.47	24.38	33.04	29.02	28.49	50.84	45.16	48.54	70.96	62.86	59.30	1373.51	1266.78	1338.42	1859.03	1643.25	1635.45	24.49	30.1833333333333	48.18	64.3733333333333	1326.23666666667	1712.57666666667
G10090_12266	11364	Acadm	24.18	15.60	12.70	30.27	28.98	27.88	47.98	30.02	25.29	65.02	62.76	58.03	927.00	597.00	498.00	1198.00	1139.00	1112.00	17.4933333333333	29.0433333333333	34.43	61.9366666666667	674	1149.66666666667
G10090_4035	27373	Csnk1e	67.11	49.02	45.39	54.21	66.11	55.81	133.17	94.32	90.37	116.45	143.17	116.14	3509.50	2514.36	2378.97	2924.58	3516.36	3040.12	53.84	58.71	105.953333333333	125.253333333333	2800.94333333333	3160.35333333333
G10090_1634	100862473	LOC100862473	0.05	0.12	0.17	2.19	2.37	2.81	0.10	0.22	0.33	4.71	5.13	5.84	3.74	9.03	13.29	175.19	188.19	226.22	0.113333333333333	2.45666666666667	0.216666666666667	5.22666666666667	8.68666666666667	196.533333333333
G10090_6676	20430	Cyfip1	26.86	32.56	36.18	34.52	33.80	33.83	53.30	62.65	72.03	74.15	73.21	70.40	2245.59	2722.60	3043.40	3006.43	2881.81	2981.35	31.8666666666667	34.05	62.66	72.5866666666667	2670.53	2956.53
G10090_26046	245038	Dclk3	0.02	0.02	0	0.44	0.16	0.23	0.03	0.03	0	0.95	0.35	0.49	1.00	1.00	0	30.00	11.00	16.00	0.0133333333333333	0.276666666666667	0.02	0.596666666666667	0.666666666666667	19
G10090_13892	320119	Rps6kc1	5.48	4.26	5.09	6.40	6.23	5.92	10.87	8.19	10.13	13.76	13.50	12.31	359.00	286.00	345.00	463.00	444.00	410.00	4.94333333333333	6.18333333333333	9.73	13.19	330	439
G10090_7211	66448	Mrpl20	25.74	28.51	40.18	21.22	20.32	20.87	51.08	54.86	80.00	45.58	44.02	43.43	530.00	586.00	846.00	451.00	429.00	447.00	31.4766666666667	20.8033333333333	61.98	44.3433333333333	654	442.333333333333
G10090_26946	93712	Pcdhga4	2.39	2.45	1.87	2.97	3.51	2.59	4.74	4.72	3.73	6.38	7.60	5.38	211.31	216.58	169.39	271.47	318.61	238.24	2.23666666666667	3.02333333333333	4.39666666666667	6.45333333333333	199.093333333333	276.106666666667
G10090_26619	192678	Rassf3	29.82	19.50	17.36	68.99	62.37	73.65	59.16	37.53	34.56	148.20	135.08	153.28	1890.00	1218.00	1116.00	4530.00	4044.00	4858.00	22.2266666666667	68.3366666666667	43.75	145.52	1408	4477.33333333333
G10090_50183	626854	Gm38396	2.52	3.43	2.82	3.53	3.90	3.94	4.99	6.61	5.61	7.59	8.44	8.20	100.28	140.01	115.67	146.70	162.04	164.40	2.92333333333333	3.79	5.73666666666667	8.07666666666667	118.653333333333	157.713333333333
G10090_24219	21950	Tnfsf9	6.56	26.71	19.40	3.51	6.50	4.89	13.01	51.40	38.61	7.53	14.09	10.19	148.00	601.00	447.00	82.00	150.00	115.00	17.5566666666667	4.96666666666667	34.34	10.6033333333333	398.666666666667	115.666666666667
G10090_30901	239083	Ccnb1ip1	0.11	0.07	0	0.03	0.04	0.07	0.21	0.14	0	0.07	0.08	0.14	3.00	2.00	0	1.00	1.00	2.00	0.06	0.0466666666666667	0.116666666666667	0.0966666666666667	1.66666666666667	1.33333333333333
G10090_750	56773	Chst5	0.50	0.39	0.68	1.11	1.17	1.55	0.99	0.75	1.35	2.38	2.53	3.23	18.00	14.00	25.00	41.00	43.00	58.00	0.523333333333333	1.27666666666667	1.03	2.71333333333333	19	47.3333333333333
G10090_20149	67005	Polr3k	6.70	6.19	6.75	8.87	7.39	7.72	13.30	11.92	13.43	19.05	16.00	16.06	367.14	338.61	377.94	501.50	414.93	439.82	6.54666666666667	7.99333333333333	12.8833333333333	17.0366666666667	361.23	452.083333333333
G10090_31006	20681	Sox8	0.14	0.04	0.03	0.07	0.16	0.09	0.28	0.07	0.07	0.15	0.34	0.18	8.00	2.00	2.00	4.00	9.00	5.00	0.07	0.106666666666667	0.14	0.223333333333333	4	6
G10090_7168	52552	Parp8	3.49	2.97	3.23	4.58	3.14	3.95	6.93	5.71	6.42	9.83	6.80	8.22	390.00	342.00	403.00	525.00	414.00	494.00	3.23	3.89	6.35333333333333	8.28333333333333	378.333333333333	477.666666666667
G10090_7807	66498	Dda1	41.33	43.36	44.01	33.68	33.21	33.48	82.00	83.43	87.60	72.36	71.93	69.67	1483.69	1551.76	1616.13	1245.14	1223.82	1251.85	42.9	33.4566666666667	84.3433333333333	71.32	1550.52666666667	1240.27
G10090_18210	67229	Prpf18	26.29	33.35	27.57	19.06	19.47	18.99	52.16	64.17	54.88	40.93	42.18	39.53	1763.46	2233.49	1890.93	1319.99	1339.32	1326.89	29.07	19.1733333333333	57.07	40.88	1962.62666666667	1328.73333333333
G10090_7050	58805	Mlxipl	1.94	1.54	0.85	1.41	1.63	1.58	3.84	2.96	1.70	3.02	3.52	3.30	158.18	123.46	61.83	105.26	118.63	114.30	1.44333333333333	1.54	2.83333333333333	3.28	114.49	112.73
G10090_2864	433940	Fam222a	3.48	1.85	1.71	4.33	6.68	6.41	6.90	3.56	3.40	9.30	14.47	13.35	175.00	93.00	88.00	225.00	345.00	336.00	2.34666666666667	5.80666666666667	4.62	12.3733333333333	118.666666666667	302
G10090_26778	27357	Gyg	22.97	25.06	26.65	66.71	56.81	59.96	45.58	48.21	53.05	143.30	123.04	124.79	732.00	797.00	868.00	2194.00	1855.00	1988.00	24.8933333333333	61.16	48.9466666666667	130.376666666667	799	2012.33333333333
G10090_4333	76389	Ankrd36	0.01	0.02	0.01	0.01	0.02	0	0.02	0.03	0.03	0.03	0.03	0	1.00	1.00	1.00	1.00	1.00	0	0.0133333333333333	0.01	0.0266666666666667	0.02	1	0.666666666666667
G10090_21858	26910	Figla	0	0.07	0	0	0	0	0	0.14	0	0	0	0	0	1.00	0	0	0	0	0.0233333333333333	0	0.0466666666666667	0	0.333333333333333	0
G10090_6018	18792	Plau	0.51	0.82	1.51	4.29	3.88	3.97	1.00	1.58	3.00	9.21	8.41	8.27	21.00	35.00	65.00	188.00	174.00	174.00	0.946666666666667	4.04666666666667	1.86	8.63	40.3333333333333	178.666666666667
G10090_33437	14791	Emg1	22.56	29.70	31.98	29.16	25.75	26.61	44.77	57.15	63.67	62.65	55.77	55.38	428.01	562.44	621.06	571.73	500.79	525.41	28.08	27.1733333333333	55.1966666666667	57.9333333333333	537.17	532.643333333333
G10090_3298	70564	Prxl2a	17.09	12.09	7.21	14.68	12.55	15.77	33.91	23.26	14.36	31.54	27.17	32.81	502.49	355.59	217.78	448.11	374.35	478.07	12.13	14.3333333333333	23.8433333333333	30.5066666666667	358.62	433.51
G10090_11339	21682	Tec	1.82	2.28	3.97	4.53	3.66	3.20	3.62	4.38	7.90	9.72	7.92	6.66	85.00	107.00	195.00	219.00	176.00	165.00	2.69	3.79666666666667	5.3	8.1	129	186.666666666667
G10090_24644	12045	Bcl2a1b	18.46	101.10	74.51	15.40	15.10	15.93	36.63	194.54	148.33	33.07	32.71	33.15	251.39	1374.37	1037.56	216.45	210.84	225.66	64.69	15.4766666666667	126.5	32.9766666666667	887.773333333333	217.65
G10090_30783	320709	Tmem117	0.46	0.33	0.30	0.97	0.75	0.72	0.92	0.63	0.60	2.08	1.62	1.50	24.00	17.00	16.00	52.00	40.00	39.00	0.363333333333333	0.813333333333333	0.716666666666667	1.73333333333333	19	43.6666666666667
G10090_9339	71007	D7Ertd443e	0.09	0.14	0.08	0.02	0.02	0.04	0.18	0.27	0.16	0.05	0.05	0.09	5.00	7.00	5.00	1.00	1.00	2.00	0.103333333333333	0.0266666666666667	0.203333333333333	0.0633333333333333	5.66666666666667	1.33333333333333
G10090_5185	52685	Cd300lg	7.14	1.70	2.36	6.70	7.85	8.19	14.17	3.26	4.70	14.39	17.01	17.04	330.98	79.57	105.00	314.39	369.07	390.98	3.73333333333333	7.58	7.37666666666667	16.1466666666667	171.85	358.146666666667
G10090_4968	70120	Yars2	4.20	4.58	5.48	4.46	5.33	4.63	8.33	8.82	10.90	9.59	11.54	9.63	123.00	134.00	164.00	135.00	160.00	141.00	4.75333333333333	4.80666666666667	9.35	10.2533333333333	140.333333333333	145.333333333333
G10090_9539	276829	Smtnl2	13.82	7.70	5.96	10.16	7.80	8.35	27.42	14.81	11.86	21.83	16.90	17.37	722.61	391.79	312.86	524.92	402.14	433.19	9.16	8.77	18.03	18.7	475.753333333333	453.416666666667
G10090_9478	14940	Gzmc	0.06	0.06	0.06	0.11	0.12	0.23	0.12	0.11	0.12	0.25	0.25	0.47	1.00	1.00	1.00	2.00	2.00	4.00	0.06	0.153333333333333	0.116666666666667	0.323333333333333	1	2.66666666666667
G10090_26804	170638	Hpcal4	0.14	0.11	0.09	1.71	0.83	1.46	0.27	0.22	0.18	3.68	1.81	3.04	12.00	10.00	8.00	155.00	75.00	133.00	0.113333333333333	1.33333333333333	0.223333333333333	2.84333333333333	10	121
G10090_1497	20731	Spink4	0	0.61	0.45	2.07	2.08	2.93	0	1.18	0.89	4.45	4.51	6.11	0	4.00	3.00	14.00	14.00	20.00	0.353333333333333	2.36	0.69	5.02333333333333	2.33333333333333	16
G10090_4912	12453	Ccni	92.51	75.69	71.92	81.65	85.08	86.31	183.56	145.65	143.18	175.39	184.26	179.63	4694.23	3831.23	3731.45	4283.63	4430.72	4548.28	80.04	84.3466666666667	157.463333333333	179.76	4085.63666666667	4420.87666666667
G10090_31353	66477	Atp5md	116.21	147.24	149.79	86.99	84.81	94.52	230.60	283.32	298.19	186.85	183.68	196.70	695.00	879.00	916.00	537.00	520.00	588.00	137.746666666667	88.7733333333333	270.703333333333	189.076666666667	830	548.333333333333
G10090_48408	115486031	Gm51425	0.90	1.41	1.77	1.98	1.91	1.69	1.78	2.71	3.53	4.26	4.13	3.52	49.98	78.17	100.85	113.81	108.68	97.95	1.36	1.86	2.67333333333333	3.97	76.3333333333333	106.813333333333
G10090_5071	24087	Tll2	0.02	0.04	0.02	0.02	0.04	0.03	0.04	0.08	0.05	0.04	0.10	0.06	3.03	6.07	3.17	2.92	6.42	4.13	0.0266666666666667	0.03	0.0566666666666667	0.0666666666666667	4.09	4.49
G10090_14470	78330	Ndufv3	43.61	33.99	36.30	52.65	49.09	53.22	86.54	65.40	72.27	113.10	106.32	110.76	718.00	514.00	513.00	824.00	776.00	832.00	37.9666666666667	51.6533333333333	74.7366666666667	110.06	581.666666666667	810.666666666667
G10090_15751	277666	Gm13078	0	0	0.02	0	0	0	0	0	0.05	0	0	0	0	0	1.00	0	0	0	0.00666666666666667	0	0.0166666666666667	0	0.333333333333333	0
G10090_24424	243168	Hsd17b13	0.38	0.15	0.12	0.21	0.13	0.22	0.75	0.28	0.25	0.46	0.27	0.46	11.30	4.31	4.05	7.01	3.80	6.93	0.216666666666667	0.186666666666667	0.426666666666667	0.396666666666667	6.55333333333333	5.91333333333333
G10090_25941	382073	Ccdc84	9.08	10.15	11.44	6.51	8.81	7.49	18.02	19.52	22.77	13.98	19.08	15.59	205.14	227.58	262.91	152.89	205.27	176.33	10.2233333333333	7.60333333333333	20.1033333333333	16.2166666666667	231.876666666667	178.163333333333
G10090_3095	232801	Lilra5	2.23	2.06	2.20	4.86	4.40	4.72	4.43	3.97	4.39	10.44	9.53	9.83	92.00	85.00	90.00	205.00	182.00	195.00	2.16333333333333	4.66	4.26333333333333	9.93333333333333	89	194
G10090_32657	73010	Gpr22	0	0	0	0.01	0	0.01	0	0	0	0.02	0	0.02	0	0	0	1.00	0	1.00	0	0.00666666666666667	0	0.0133333333333333	0	0.666666666666667
G10090_8954	75416	Nop14	11.74	16.81	16.04	10.85	10.98	10.96	23.29	32.35	31.94	23.31	23.79	22.81	593.00	848.00	829.00	566.00	569.00	576.00	14.8633333333333	10.93	29.1933333333333	23.3033333333333	756.666666666667	570.333333333333
G10090_22257	67936	Wdr55	5.23	8.32	8.69	6.70	6.64	6.85	10.38	16.02	17.29	14.38	14.37	14.26	146.00	232.00	248.00	193.00	190.00	199.00	7.41333333333333	6.73	14.5633333333333	14.3366666666667	208.666666666667	194
G10090_21992	672498	Gm9564	0	0	0	0.06	0.06	0.12	0	0	0	0.13	0.13	0.25	0	0	0	1.00	1.00	2.00	0	0.08	0	0.17	0	1.33333333333333
G10090_14554	67433	Ccdc127	10.08	11.32	11.33	12.37	12.19	11.86	20.01	21.78	22.55	26.58	26.40	24.68	752.06	793.48	825.86	906.43	892.37	889.22	10.91	12.14	21.4466666666667	25.8866666666667	790.466666666667	896.006666666667
G10090_5167	72284	LTO1	6.67	7.95	10.21	10.36	9.46	9.71	13.23	15.30	20.32	22.25	20.49	20.20	266.68	325.86	425.55	428.61	378.14	396.74	8.27666666666667	9.84333333333333	16.2833333333333	20.98	339.363333333333	401.163333333333
G10090_18486	18777	Lypla1	24.89	26.78	32.13	28.93	27.95	28.77	49.39	51.52	63.96	62.15	60.54	59.87	1158.30	1239.14	1522.02	1394.68	1339.33	1395.94	27.9333333333333	28.55	54.9566666666667	60.8533333333333	1306.48666666667	1376.65
G10090_48559	115486886	Gm27011	0.14	0.17	0.07	0.27	0.21	0.16	0.29	0.34	0.14	0.58	0.44	0.33	4.13	5.00	2.00	8.06	6.05	4.72	0.126666666666667	0.213333333333333	0.256666666666667	0.45	3.71	6.27666666666667
G10090_5375	50877	Neu3	2.40	3.11	1.71	2.60	2.77	1.98	4.76	5.98	3.40	5.58	6.00	4.12	151.56	195.66	110.49	168.14	178.54	129.72	2.40666666666667	2.45	4.71333333333333	5.23333333333333	152.57	158.8
G10090_912	102634078	LOC102634078	7.02	4.90	5.43	2.87	3.54	3.16	13.93	9.43	10.81	6.17	7.66	6.57	268.88	187.38	212.71	113.49	138.89	125.71	5.78333333333333	3.19	11.39	6.8	222.99	126.03
G10090_5516	12775	Ccr7	2.73	9.61	8.29	10.22	9.88	9.09	5.41	18.50	16.51	21.96	21.40	18.92	100.00	352.00	310.00	384.00	369.00	347.00	6.87666666666667	9.73	13.4733333333333	20.76	254	366.666666666667
G10090_9404	27275	Nufip1	6.62	9.47	11.56	5.75	6.51	7.09	13.14	18.22	23.02	12.35	14.09	14.76	216.77	283.63	348.05	211.98	226.52	234.78	9.21666666666667	6.45	18.1266666666667	13.7333333333333	282.816666666667	224.426666666667
G10090_12122	110135	Fgb	0.41	0.32	0.16	0	0	0.03	0.82	0.61	0.31	0	0	0.06	13.00	10.00	5.00	0	0	1.00	0.296666666666667	0.01	0.58	0.02	9.33333333333333	0.333333333333333
G10090_8843	76582	Ipo11	4.63	4.36	5.76	7.12	7.37	7.71	9.19	8.39	11.47	15.30	15.97	16.05	414.89	378.17	518.87	635.44	643.70	680.47	4.91666666666667	7.4	9.68333333333333	15.7733333333333	437.31	653.203333333333
G10090_19698	12705	Cited1	0.22	0.29	0.14	0.14	0.07	0.07	0.43	0.56	0.28	0.30	0.15	0.15	3.00	4.00	2.00	2.00	1.00	1.00	0.216666666666667	0.0933333333333333	0.423333333333333	0.2	3	1.33333333333333
G10090_27074	100504608	Eef1akmt3	0.08	0	0.08	0.08	0.32	0.16	0.16	0	0.16	0.17	0.68	0.33	1.00	0	1.01	1.00	4.00	2.02	0.0533333333333333	0.186666666666667	0.106666666666667	0.393333333333333	0.67	2.34
G10090_17823	108168152	Gm8126	0	0	0	0.06	0	0.06	0	0	0	0.14	0	0.13	0	0	0	1.29	0	2.06	0	0.04	0	0.09	0	1.11666666666667
G10090_23247	53814	Oaz3	0.41	0.11	0.11	0.06	0.06	0	0.81	0.20	0.23	0.12	0.14	0	7.00	1.82	2.00	1.00	1.10	0	0.21	0.04	0.413333333333333	0.0866666666666667	3.60666666666667	0.7
G10090_21577	319615	Zfp944	4.24	4.49	5.31	3.58	4.29	3.95	8.41	8.64	10.57	7.69	9.29	8.22	329.43	347.31	381.23	278.71	344.14	312.84	4.68	3.94	9.20666666666667	8.4	352.656666666667	311.896666666667
G10090_2709	241589	D430041D05Rik	0.10	0.06	0.04	0.16	0.13	0.13	0.21	0.12	0.07	0.34	0.29	0.26	18.71	10.86	9.74	34.06	33.53	26.36	0.0666666666666667	0.14	0.133333333333333	0.296666666666667	13.1033333333333	31.3166666666667
G10090_1252	238331	Zdhhc22	0.05	0.15	0.18	0.14	0.31	0.13	0.09	0.29	0.36	0.30	0.67	0.28	3.06	9.76	12.18	9.37	17.90	9.11	0.126666666666667	0.193333333333333	0.246666666666667	0.416666666666667	8.33333333333333	12.1266666666667
G10090_9514	27206	Nrk	0.06	0.01	0	0.04	0.02	0.04	0.11	0.02	0	0.09	0.05	0.08	9.04	2.01	0	7.00	4.03	6.00	0.0233333333333333	0.0333333333333333	0.0433333333333333	0.0733333333333333	3.68333333333333	5.67666666666667
G10090_20204	68015	Trap1	18.64	16.17	16.61	29.55	26.49	25.89	36.98	31.11	33.06	63.47	57.38	53.88	798.00	691.00	727.00	1306.00	1163.00	1153.00	17.14	27.31	33.7166666666667	58.2433333333333	738.666666666667	1207.33333333333
G10090_5590	270118	Maml2	8.42	4.40	3.68	10.25	11.10	9.67	16.71	8.47	7.33	22.02	24.03	20.12	1009.88	480.51	441.85	1260.38	1353.11	1167.17	5.5	10.34	10.8366666666667	22.0566666666667	644.08	1260.22
G10090_26609	80903	Fgf16	0.03	0	0	0.07	0.02	0	0.06	0	0	0.15	0.04	0	1.73	0	0	4.00	1.00	0	0.01	0.03	0.02	0.0633333333333333	0.576666666666667	1.66666666666667
G10090_7360	100041012	Gm3095	0.17	0.17	0.24	0.12	0.07	0.08	0.34	0.33	0.47	0.26	0.16	0.16	9.40	9.10	12.50	5.69	3.05	3.80	0.193333333333333	0.09	0.38	0.193333333333333	10.3333333333333	4.18
G10090_4012	244682	Cntn5	0.22	0.24	0.15	0.22	0.21	0.21	0.43	0.46	0.30	0.48	0.46	0.44	76.15	85.14	54.75	83.33	78.16	78.71	0.203333333333333	0.213333333333333	0.396666666666667	0.46	72.0133333333333	80.0666666666667
G10090_2733	72479	Hsdl2	8.54	6.54	7.06	10.34	11.02	10.22	16.94	12.58	14.05	22.22	23.87	21.27	417.00	317.00	352.00	510.00	552.00	512.00	7.38	10.5266666666667	14.5233333333333	22.4533333333333	362	524.666666666667
G10090_5414	67399	Pdlim7	48.66	166.39	147.60	39.90	54.64	48.48	96.56	320.17	293.83	85.71	118.34	100.89	1272.00	4416.00	3967.00	1104.00	1441.00	1366.00	120.883333333333	47.6733333333333	236.853333333333	101.646666666667	3218.33333333333	1303.66666666667
G10090_11049	216190	Appl2	45.25	27.75	21.10	26.62	28.97	30.93	89.79	53.40	42.01	57.18	62.73	64.38	2774.88	1674.57	1274.78	1656.17	1788.75	1960.31	31.3666666666667	28.84	61.7333333333333	61.43	1908.07666666667	1801.74333333333
G10090_15538	628100	Fbxo39	0.22	0.41	0.34	0.21	0.37	0.30	0.44	0.79	0.68	0.46	0.80	0.63	7.00	13.00	11.00	7.00	12.00	10.00	0.323333333333333	0.293333333333333	0.636666666666667	0.63	10.3333333333333	9.66666666666667
G10090_27212	70511	Eef2kmt	6.42	6.00	6.52	7.65	5.99	7.35	12.74	11.54	12.98	16.43	12.97	15.30	255.64	238.35	265.57	314.50	244.49	304.60	6.31333333333333	6.99666666666667	12.42	14.9	253.186666666667	287.863333333333
G10090_14169	66421	2410004B18Rik	8.29	9.59	10.37	10.32	9.01	9.93	16.45	18.46	20.65	22.16	19.52	20.67	237.00	276.00	304.00	306.00	265.00	296.00	9.41666666666667	9.75333333333333	18.52	20.7833333333333	272.333333333333	289
G10090_7876	235402	Lingo1	0.30	0.08	0.13	0.78	0.88	0.78	0.59	0.15	0.26	1.68	1.90	1.62	19.59	5.66	9.00	52.08	56.92	52.00	0.17	0.813333333333333	0.333333333333333	1.73333333333333	11.4166666666667	53.6666666666667
G10090_518	224250	Cldnd1	18.74	21.09	23.60	24.12	24.51	24.65	37.18	40.59	46.99	51.81	53.08	51.29	759.00	847.00	971.00	1004.00	1021.00	1047.00	21.1433333333333	24.4266666666667	41.5866666666667	52.06	859	1024
G10090_27574	14467	Nipsnap2	26.96	23.62	22.43	23.28	21.39	23.97	53.49	45.44	44.65	50.02	46.34	49.88	1052.00	920.00	895.00	938.00	856.00	973.00	24.3366666666667	22.88	47.86	48.7466666666667	955.666666666667	922.333333333333
G10090_3295	60534	Fancg	2.14	1.74	1.94	4.22	3.51	3.43	4.25	3.36	3.86	9.07	7.60	7.13	110.00	88.00	102.00	226.00	184.00	182.00	1.94	3.72	3.82333333333333	7.93333333333333	100	197.333333333333
G10090_21389	22349	Vil1	0.10	0.09	0	0.23	0.25	0.28	0.20	0.16	0	0.50	0.54	0.58	6.00	5.00	0	14.00	15.00	17.00	0.0633333333333333	0.253333333333333	0.12	0.54	3.66666666666667	15.3333333333333
G10090_18909	13058	Cybb	28.73	53.44	33.49	29.07	20.92	23.60	57.00	102.82	66.67	62.45	45.30	49.11	2572.00	4776.00	3066.00	2687.00	1920.00	2198.00	38.5533333333333	24.53	75.4966666666667	52.2866666666667	3471.33333333333	2268.33333333333
G10090_8007	18733	Pirb	53.06	84.25	127.87	21.49	14.52	17.23	105.29	162.11	254.57	46.15	31.44	35.87	2650.65	4243.50	6555.74	1131.44	734.55	905.60	88.3933333333333	17.7466666666667	173.99	37.82	4483.29666666667	923.863333333333
G10090_14857	245537	Nlgn3	0.16	0.16	0.13	0.33	0.44	0.42	0.33	0.32	0.27	0.71	0.95	0.88	12.00	12.00	10.00	25.00	33.00	32.00	0.15	0.396666666666667	0.306666666666667	0.846666666666667	11.3333333333333	30
G10090_15141	71063	Zfp597	2.41	3.39	3.42	3.31	3.17	2.90	4.78	6.53	6.81	7.12	6.86	6.04	247.63	347.52	360.81	350.21	333.76	313.00	3.07333333333333	3.12666666666667	6.04	6.67333333333333	318.653333333333	332.323333333333
G10090_49595	115489464	Gm52520	1.14	0.83	0.91	0.78	1.31	0.80	2.26	1.60	1.81	1.68	2.83	1.66	25.05	18.21	20.38	17.74	29.42	18.29	0.96	0.963333333333333	1.89	2.05666666666667	21.2133333333333	21.8166666666667
G10090_23567	329504	Lcmt2	2.40	2.95	2.68	3.32	3.38	3.81	4.76	5.68	5.34	7.14	7.31	7.92	153.37	188.36	175.38	219.31	221.37	253.28	2.67666666666667	3.50333333333333	5.26	7.45666666666667	172.37	231.32
G10090_10196	16728	L1cam	2.12	1.05	0.74	3.89	3.08	3.37	4.20	2.01	1.46	8.36	6.66	7.02	210.55	101.54	75.04	395.01	309.98	345.92	1.30333333333333	3.44666666666667	2.55666666666667	7.34666666666667	129.043333333333	350.303333333333
G10090_20071	12751	Tpp1	47.28	35.56	27.95	51.45	49.71	51.47	93.82	68.43	55.64	110.52	107.67	107.12	3160.00	2369.00	1910.00	3530.00	3397.00	3572.00	36.93	50.8766666666667	72.63	108.436666666667	2479.66666666667	3499.66666666667
G10090_12714	320554	Tcp11l1	1.11	1.03	1.12	1.49	1.64	1.53	2.20	1.99	2.22	3.19	3.56	3.19	342.72	318.90	352.67	473.73	520.55	491.87	1.08666666666667	1.55333333333333	2.13666666666667	3.31333333333333	338.096666666667	495.383333333333
G10090_30836	102640594	Gm28710	0.03	0.03	0	0	0	0	0.06	0.06	0	0	0	0	1.00	1.00	0	0	0	0	0.02	0	0.04	0	0.666666666666667	0
G10090_1009	269702	Mphosph9	2.03	1.13	1.67	2.19	2.35	2.25	4.02	2.17	3.33	4.71	5.08	4.69	268.00	152.00	231.00	302.57	325.00	310.00	1.61	2.26333333333333	3.17333333333333	4.82666666666667	217	312.523333333333
G10090_16273	68922	Dnaic1	2.49	1.03	0.71	2.33	2.58	2.46	4.95	1.99	1.42	5.01	5.59	5.12	116.00	48.00	34.00	112.00	123.00	119.00	1.41	2.45666666666667	2.78666666666667	5.24	66	118
G10090_11943	231225	Tapt1	25.15	27.81	24.77	18.63	19.19	19.43	49.90	53.52	49.31	40.01	41.56	40.43	1689.12	1872.34	1691.87	1405.41	1438.21	1437.83	25.91	19.0833333333333	50.91	40.6666666666667	1751.11	1427.15
G10090_16581	18770	Pklr	0.12	0.05	0.07	0.05	0	0	0.24	0.10	0.14	0.11	0	0	6.00	3.00	4.00	3.00	0	0	0.08	0.0166666666666667	0.16	0.0366666666666667	4.33333333333333	1
G10090_2050	14184	Fgfr3	50.88	11.94	13.32	44.65	55.48	47.80	100.97	22.97	26.51	95.91	120.15	99.47	3870.94	906.63	1032.91	3510.58	4316.99	3789.54	25.38	49.31	50.15	105.176666666667	1936.82666666667	3872.37
G10090_16174	435965	Lrp3	2.72	0.88	1.32	3.75	3.65	2.89	5.39	1.69	2.62	8.06	7.91	6.01	206.06	65.85	103.12	291.16	282.97	228.43	1.64	3.43	3.23333333333333	7.32666666666667	125.01	267.52
G10090_3445	77110	Gpbp1l1	27.53	24.88	22.41	27.44	27.13	26.12	54.62	47.88	44.61	58.95	58.75	54.35	1805.00	1638.00	1505.00	1849.00	1821.00	1777.99	24.94	26.8966666666667	49.0366666666667	57.35	1649.33333333333	1815.99666666667
G10090_15178	234967	Slc36a4	10.67	9.80	12.06	6.54	7.78	7.50	21.16	18.85	24.01	14.04	16.85	15.62	1118.04	1026.21	1290.35	706.70	835.80	818.81	10.8433333333333	7.27333333333333	21.34	15.5033333333333	1144.86666666667	787.103333333333
G10090_11997	66506	Psmg3	5.05	6.46	9.04	7.44	5.86	8.21	10.01	12.44	17.99	15.98	12.68	17.09	79.00	101.00	143.00	119.00	94.00	131.00	6.85	7.17	13.48	15.25	107.666666666667	114.666666666667
G10090_21641	100009600	Zglp1	0.27	0.55	0.16	0.26	0.43	0.16	0.54	1.05	0.32	0.57	0.92	0.33	5.00	10.00	3.00	5.00	8.00	3.00	0.326666666666667	0.283333333333333	0.636666666666667	0.606666666666667	6	5.33333333333333
G10090_25544	434436	Lsmem2	1.09	0.53	0.44	2.11	2.15	1.57	2.17	1.02	0.88	4.53	4.66	3.26	33.57	15.79	8.00	44.04	45.52	46.37	0.686666666666667	1.94333333333333	1.35666666666667	4.15	19.12	45.31
G10090_22769	216551	Lgalsl	16.59	13.43	9.76	19.72	19.38	19.08	32.91	25.85	19.42	42.35	41.98	39.70	1109.31	893.70	667.17	1355.92	1329.76	1321.76	13.26	19.3933333333333	26.06	41.3433333333333	890.06	1335.81333333333
G10090_25788	97064	Wwtr1	32.66	29.53	29.26	43.22	46.10	45.15	64.81	56.83	58.25	92.83	99.85	93.97	2917.58	2626.15	2672.39	3987.98	4226.39	4202.34	30.4833333333333	44.8233333333333	59.9633333333333	95.55	2738.70666666667	4138.90333333333
G10090_14160	269610	Chd5	0.24	0.15	0.23	0.38	0.42	0.31	0.48	0.29	0.46	0.81	0.90	0.64	42.00	26.00	41.00	68.00	74.00	55.00	0.206666666666667	0.37	0.41	0.783333333333333	36.3333333333333	65.6666666666667
G10090_23601	269529	Fbxo10	3.56	1.70	2.17	3.73	3.48	3.73	7.07	3.27	4.33	8.01	7.55	7.77	311.00	148.00	194.00	336.00	312.00	339.00	2.47666666666667	3.64666666666667	4.89	7.77666666666667	217.666666666667	329
G10090_2267	231866	Zfp12	5.70	5.29	4.80	6.62	7.35	6.63	11.31	10.17	9.56	14.22	15.91	13.80	477.70	456.13	414.42	594.91	642.44	587.14	5.26333333333333	6.86666666666667	10.3466666666667	14.6433333333333	449.416666666667	608.163333333333
G10090_31745	329384	Ptrh1	1.68	1.61	2.76	2.03	1.87	1.82	3.33	3.11	5.50	4.37	4.04	3.78	27.61	26.51	46.45	34.53	31.51	31.12	2.01666666666667	1.90666666666667	3.98	4.06333333333333	33.5233333333333	32.3866666666667
G10090_1258	226525	Rasal2	5.85	2.03	2.38	8.37	8.40	7.74	11.61	3.90	4.74	17.97	18.18	16.10	1049.98	374.22	442.26	1570.80	1545.39	1447.47	3.42	8.17	6.75	17.4166666666667	622.153333333333	1521.22
G10090_12312	574418	Serinc4	1.89	0.99	1.25	0.93	0.89	0.92	3.76	1.91	2.49	2.01	1.93	1.91	89.66	44.16	60.49	45.52	43.16	40.20	1.37666666666667	0.913333333333333	2.72	1.95	64.77	42.96
G10090_13702	237422	Ric8b	5.79	4.97	5.24	6.28	7.23	6.93	11.48	9.56	10.44	13.49	15.67	14.43	520.00	458.00	485.00	583.00	673.00	655.00	5.33333333333333	6.81333333333333	10.4933333333333	14.53	487.666666666667	637
G10090_3446	675812	Zfp605	1.76	1.80	2.19	2.36	3.14	2.31	3.50	3.46	4.37	5.08	6.80	4.80	139.89	136.66	172.07	199.63	251.02	210.12	1.91666666666667	2.60333333333333	3.77666666666667	5.56	149.54	220.256666666667
G10090_71	17183	Matn4	12.03	11.04	10.17	26.18	21.98	23.27	23.86	21.24	20.24	56.24	47.60	48.42	584.65	535.22	504.20	1312.72	1096.35	1165.70	11.08	23.81	21.78	50.7533333333333	541.356666666667	1191.59
G10090_17249	20389	Sftpc	19141.94	12235.89	7771.84	18168.84	17864.51	17737.13	37982.67	23544.68	15471.83	39027.20	38690.00	36912.97	275256.00	175639.00	114276.00	269694.00	263370.00	265321.00	13049.89	17923.4933333333	25666.3933333333	38210.0566666667	188390.333333333	266128.333333333
G10090_9691	231214	Cc2d2a	4.20	2.26	1.17	5.08	5.01	5.61	8.34	4.36	2.32	10.90	10.86	11.68	423.00	225.00	114.00	517.00	513.00	582.00	2.54333333333333	5.23333333333333	5.00666666666667	11.1466666666667	254	537.333333333333
G10090_12318	240614	Ranbp6	4.06	3.07	3.27	4.70	4.97	4.30	8.07	5.90	6.51	10.09	10.77	8.94	373.00	281.00	307.00	445.00	468.00	410.00	3.46666666666667	4.65666666666667	6.82666666666667	9.93333333333333	320.333333333333	441
G10090_8014	19106	Eif2ak2	7.48	10.72	10.78	15.42	16.31	15.71	14.84	20.63	21.46	33.12	35.33	32.69	857.12	1179.84	1285.53	1870.10	1997.23	1956.78	9.66	15.8133333333333	18.9766666666667	33.7133333333333	1107.49666666667	1941.37
G10090_15569	17991	Ndufa2	46.51	48.48	51.34	46.45	37.82	41.46	92.29	93.29	102.20	99.78	81.91	86.28	489.88	509.72	552.90	505.05	408.39	454.21	48.7766666666667	41.91	95.9266666666667	89.3233333333333	517.5	455.883333333333
G10090_24758	16529	Kcnk5	4.69	13.85	8.38	3.98	5.60	3.97	9.30	26.65	16.68	8.55	12.12	8.27	297.00	877.00	542.00	261.00	364.00	261.00	8.97333333333333	4.51666666666667	17.5433333333333	9.64666666666667	572	295.333333333333
G10090_6297	229707	Strip1	11.12	13.59	16.49	14.43	15.35	14.34	22.07	26.15	32.83	31.00	33.25	29.84	674.00	822.00	1022.00	903.00	954.00	904.00	13.7333333333333	14.7066666666667	27.0166666666667	31.3633333333333	839.333333333333	920.333333333333
G10090_3326	109032	Sp110	16.98	17.39	16.18	33.22	29.73	30.62	33.69	33.46	32.22	71.36	64.40	63.73	640.44	660.11	612.94	1266.17	1151.84	1172.60	16.85	31.19	33.1233333333333	66.4966666666667	637.83	1196.87
G10090_17679	194237	Rimkla	0.20	0.09	0.15	0.18	0.17	0.14	0.39	0.18	0.31	0.38	0.36	0.29	15.00	7.00	12.00	14.00	13.00	11.00	0.146666666666667	0.163333333333333	0.293333333333333	0.343333333333333	11.3333333333333	12.6666666666667
G10090_19719	19414	Rasa3	19.21	21.95	25.50	24.29	19.87	20.54	38.12	42.23	50.77	52.18	43.04	42.74	1489.00	1698.00	2021.00	1944.00	1579.00	1656.00	22.22	21.5666666666667	43.7066666666667	45.9866666666667	1736	1726.33333333333
G10090_15148	216393	D930020B18Rik	0.31	0.30	0.06	0.33	0.35	0.18	0.62	0.57	0.12	0.71	0.76	0.37	22.00	20.00	4.01	22.00	23.00	15.00	0.223333333333333	0.286666666666667	0.436666666666667	0.613333333333333	15.3366666666667	20
G10090_13433	67580	Lrrc18	1.95	0.73	0.51	1.04	0.77	1.56	3.87	1.41	1.01	2.24	1.67	3.26	82.00	35.00	21.00	46.00	34.00	73.00	1.06333333333333	1.12333333333333	2.09666666666667	2.39	46	51
G10090_13399	75087	4930505A04Rik	0.54	0.06	0.23	0.17	0.41	0.23	1.07	0.12	0.47	0.37	0.89	0.48	9.00	1.00	4.00	3.00	7.00	4.00	0.276666666666667	0.27	0.553333333333333	0.58	4.66666666666667	4.66666666666667
G10090_5895	19698	Relb	27.90	56.46	53.79	13.46	14.96	13.62	55.36	108.64	107.09	28.92	32.40	28.34	1132.21	2253.16	2210.13	570.62	623.09	577.26	46.05	14.0133333333333	90.3633333333333	29.8866666666667	1865.16666666667	590.323333333333
G10090_7115	230761	Zfp362	22.04	12.23	9.52	21.96	19.33	19.75	43.73	23.54	18.96	47.18	41.86	41.10	1189.00	659.00	527.00	1224.00	1070.00	1110.00	14.5966666666667	20.3466666666667	28.7433333333333	43.38	791.666666666667	1134.66666666667
G10090_9456	11639	Ak4	1.87	1.81	1.19	1.92	2.11	2.02	3.71	3.49	2.37	4.12	4.56	4.20	243.70	239.82	161.15	263.31	279.40	270.63	1.62333333333333	2.01666666666667	3.19	4.29333333333333	214.89	271.113333333333
G10090_16382	66290	Atp6v1g1	133.78	156.23	155.12	94.56	95.31	95.58	265.45	300.62	308.81	203.13	206.42	198.91	2660.00	3101.00	3154.00	1941.00	1943.00	1977.00	148.376666666667	95.15	291.626666666667	202.82	2971.66666666667	1953.66666666667
G10090_16468	238896	Cdc20b	0.39	0.41	0.20	0.64	0.53	0.54	0.78	0.80	0.40	1.37	1.15	1.12	20.04	21.08	9.73	35.21	29.46	31.98	0.333333333333333	0.57	0.66	1.21333333333333	16.95	32.2166666666667
G10090_13387	105722	Ano6	44.89	36.71	42.12	43.48	43.26	43.70	89.06	70.64	83.85	93.40	93.70	90.94	4716.00	3850.00	4507.00	4721.00	4661.00	4781.00	41.24	43.48	81.1833333333333	92.68	4357.66666666667	4721
G10090_13877	13822	Epb41l2	40.79	37.83	50.20	71.04	69.77	70.35	80.94	72.79	99.93	152.59	151.11	146.40	3298.00	3049.00	4134.00	5990.00	5839.00	5941.00	42.94	70.3866666666667	84.5533333333333	150.033333333333	3493.66666666667	5923.33333333333
G10090_5385	102124	Enkd1	3.15	1.95	1.90	3.09	2.82	3.42	6.24	3.75	3.79	6.63	6.12	7.11	76.00	47.00	47.00	77.00	70.00	86.00	2.33333333333333	3.11	4.59333333333333	6.62	56.6666666666667	77.6666666666667
G10090_20228	244551	Nanos3	0.41	0.16	0.08	0	0.16	0	0.81	0.31	0.16	0	0.34	0	5.00	2.00	1.00	0	2.00	0	0.216666666666667	0.0533333333333333	0.426666666666667	0.113333333333333	2.66666666666667	0.666666666666667
G10090_16032	435921	Clec2f	0	0.14	0	0.17	0	0	0	0.27	0	0.36	0	0	0	2.60	0	2.00	0	0	0.0466666666666667	0.0566666666666667	0.09	0.12	0.866666666666667	0.666666666666667
G10090_19377	100188919	Gm45915	0.08	0.13	0.02	0.05	0.05	0.02	0.15	0.24	0.05	0.11	0.11	0.05	3.00	5.00	1.00	2.00	2.00	1.00	0.0766666666666667	0.04	0.146666666666667	0.09	3	1.66666666666667
G10090_7432	68421	Lmbrd1	20.05	18.59	16.97	18.22	18.30	18.31	39.78	35.77	33.79	39.14	39.63	38.10	1965.58	1802.21	1661.72	1845.17	1878.30	1874.60	18.5366666666667	18.2766666666667	36.4466666666667	38.9566666666667	1809.83666666667	1866.02333333333
G10090_26145	100861891	Gm21304	0	0	0.04	0.03	0	0	0	0	0.07	0.07	0	0	0	0	0.84	0.70	0	0	0.0133333333333333	0.01	0.0233333333333333	0.0233333333333333	0.28	0.233333333333333
G10090_5673	68202	Ndufa5	32.80	36.19	37.12	43.57	40.90	43.73	65.09	69.65	73.90	93.58	88.58	91.00	311.00	343.00	363.00	433.00	404.00	438.00	35.37	42.7333333333333	69.5466666666667	91.0533333333333	339	425
G10090_23472	73748	Gadl1	0.06	0.04	0.01	0	0.08	0.02	0.11	0.07	0.03	0	0.18	0.03	4.31	2.92	1.01	0	5.74	1.09	0.0366666666666667	0.0333333333333333	0.07	0.07	2.74666666666667	2.27666666666667
G10090_9030	100041273	Ndufb4c	13.62	14.53	12.99	9.24	13.64	14.92	27.02	27.96	25.85	19.84	29.53	31.04	113.07	120.44	110.28	79.18	116.09	128.86	13.7133333333333	12.6	26.9433333333333	26.8033333333333	114.596666666667	108.043333333333
G10090_12824	68614	Letmd1	10.97	11.36	11.34	13.12	12.11	11.64	21.78	21.86	22.58	28.19	26.24	24.22	555.78	576.53	588.14	678.75	637.59	630.64	11.2233333333333	12.29	22.0733333333333	26.2166666666667	573.483333333333	648.993333333333
G10090_30367	104479	Ccdc117	11.48	11.55	12.07	13.44	14.11	12.90	22.78	22.22	24.02	28.87	30.56	26.85	733.00	736.00	788.00	886.00	924.00	857.00	11.7	13.4833333333333	23.0066666666667	28.76	752.333333333333	889
G10090_10149	14367	Fzd5	9.72	4.86	3.94	5.47	5.34	4.95	19.28	9.35	7.85	11.75	11.57	10.31	1263.00	628.00	522.00	732.00	709.00	666.00	6.17333333333333	5.25333333333333	12.16	11.21	804.333333333333	702.333333333333
G10090_78	58235	Nectin1	8.72	6.39	5.22	11.30	10.37	10.80	17.31	12.29	10.40	24.28	22.46	22.48	940.00	692.00	574.00	1262.00	1152.00	1215.00	6.77666666666667	10.8233333333333	13.3333333333333	23.0733333333333	735.333333333333	1209.66666666667
G10090_9158	77632	Pramef12	0.23	0.26	0.26	0.08	0.08	0.11	0.46	0.50	0.51	0.18	0.18	0.23	11.00	13.00	12.00	4.00	4.00	6.00	0.25	0.09	0.49	0.196666666666667	12	4.66666666666667
G10090_20623	15013	H2-Q2	5.31	5.33	4.77	4.68	4.32	4.82	10.54	10.26	9.50	10.06	9.37	10.04	197.99	197.97	183.41	179.48	167.47	187.13	5.13666666666667	4.60666666666667	10.1	9.82333333333333	193.123333333333	178.026666666667
G10090_2615	27218	Slamf1	0.70	0.88	0.84	1.29	0.55	0.65	1.38	1.70	1.68	2.78	1.20	1.34	33.00	41.00	34.00	56.00	27.00	31.00	0.806666666666667	0.83	1.58666666666667	1.77333333333333	36	38
G10090_18167	101513	Mob2	32.28	24.39	26.30	25.94	28.75	26.61	64.05	46.94	52.35	55.71	62.27	55.37	924.77	697.37	766.24	767.14	837.07	788.93	27.6566666666667	27.1	54.4466666666667	57.7833333333333	796.126666666667	797.713333333333
G10090_24380	74591	Abca12	0	0	0.01	0	0	0	0	0	0.01	0	0	0	0	0	1.00	0	0	0	0.00333333333333333	0	0.00333333333333333	0	0.333333333333333	0
G10090_2566	243634	Ano2	0.03	0.06	0.03	0.06	0.07	0.01	0.06	0.12	0.06	0.13	0.16	0.03	2.00	4.00	2.00	4.00	5.00	1.00	0.04	0.0466666666666667	0.08	0.106666666666667	2.66666666666667	3.33333333333333
G10090_5961	74041	Ddias	0.38	0.49	0.92	0.46	0.54	0.27	0.75	0.94	1.84	0.98	1.16	0.57	25.00	32.00	62.00	30.00	35.00	20.00	0.596666666666667	0.423333333333333	1.17666666666667	0.903333333333333	39.6666666666667	28.3333333333333
G10090_29843	75608	Chmp4b	144.63	197.92	204.07	95.98	95.94	95.73	286.99	380.85	406.25	206.16	207.79	199.22	4289.00	5859.00	6188.00	2938.00	2917.00	2953.00	182.206666666667	95.8833333333333	358.03	204.39	5445.33333333333	2936
G10090_14743	20667	Sox12	3.14	1.33	1.08	3.12	2.60	3.05	6.22	2.56	2.14	6.70	5.64	6.35	262.00	111.00	92.00	269.00	223.00	265.00	1.85	2.92333333333333	3.64	6.23	155	252.333333333333
G10090_5825	109294	Prex2	21.57	11.98	9.00	28.55	33.65	30.70	42.80	23.06	17.91	61.33	72.88	63.90	3113.84	1774.28	1383.86	4506.13	5051.00	4629.23	14.1833333333333	30.9666666666667	27.9233333333333	66.0366666666667	2090.66	4728.78666666667
G10090_8798	80987	Nckipsd	5.74	5.41	9.04	9.25	7.84	7.56	11.40	10.42	17.99	19.87	16.97	15.73	337.00	336.00	537.00	546.00	475.00	467.00	6.73	8.21666666666667	13.27	17.5233333333333	403.333333333333	496
G10090_73	414758	Zfp950	4.81	3.52	4.10	11.54	11.04	11.13	9.54	6.78	8.17	24.79	23.90	23.17	579.98	556.24	620.41	1193.30	1185.73	1105.76	4.14333333333333	11.2366666666667	8.16333333333333	23.9533333333333	585.543333333333	1161.59666666667
G10090_31865	20524	Slc25a17	28.23	21.88	20.15	30.18	26.90	33.10	56.02	42.10	40.12	64.82	58.27	68.88	870.00	673.00	635.00	960.00	850.00	1061.00	23.42	30.06	46.08	63.99	726	957
G10090_5777	16407	Itgae	1.14	0.61	0.59	1.70	1.79	1.52	2.26	1.17	1.16	3.64	3.87	3.15	88.00	47.19	45.29	132.00	141.00	117.78	0.78	1.67	1.53	3.55333333333333	60.16	130.26
G10090_22637	381484	Gm5150	2.60	8.00	14.52	3.15	2.57	3.69	5.16	15.39	28.90	6.77	5.56	7.69	45.00	159.00	276.00	67.00	53.00	75.00	8.37333333333333	3.13666666666667	16.4833333333333	6.67333333333333	160	65
G10090_29343	58176	Rhbg	2.50	2.46	0.86	2.21	2.18	2.90	4.97	4.72	1.72	4.76	4.73	6.03	80.00	80.00	30.00	70.00	70.00	97.00	1.94	2.43	3.80333333333333	5.17333333333333	63.3333333333333	79
G10090_10462	216274	Cep290	1.15	0.83	0.48	1.19	1.24	1.25	2.28	1.60	0.96	2.55	2.69	2.60	207.62	151.40	90.33	229.56	214.22	222.53	0.82	1.22666666666667	1.61333333333333	2.61333333333333	149.783333333333	222.103333333333
G10090_22441	73389	Hbp1	57.28	48.35	51.80	40.16	43.47	40.60	113.66	93.04	103.11	86.26	94.15	84.50	2934.70	2429.55	2687.02	2150.05	2350.27	2197.05	52.4766666666667	41.41	103.27	88.3033333333333	2683.75666666667	2232.45666666667
G10090_4758	209630	Frmd4a	7.80	4.99	6.27	19.94	15.91	16.17	15.48	9.61	12.47	42.83	34.46	33.65	884.25	565.25	723.77	2302.37	1825.59	1887.10	6.35333333333333	17.34	12.52	36.98	724.423333333333	2005.02
G10090_23748	70054	Ccdc89	0.18	0.16	0.04	0.38	0.22	0.37	0.36	0.31	0.09	0.81	0.48	0.78	8.00	7.00	2.00	17.00	10.00	17.00	0.126666666666667	0.323333333333333	0.253333333333333	0.69	5.66666666666667	14.6666666666667
G10090_32294	544791	Myh13	0.04	0.01	0.04	0.11	0.13	0.13	0.09	0.02	0.07	0.24	0.28	0.26	4.80	1.00	4.00	13.00	15.00	14.74	0.03	0.123333333333333	0.06	0.26	3.26666666666667	14.2466666666667
G10090_1462	269695	Rnft2	0.29	0.04	0.24	0.81	0.56	0.50	0.58	0.07	0.48	1.75	1.22	1.04	22.99	3.00	19.57	65.42	45.23	41.78	0.19	0.623333333333333	0.376666666666667	1.33666666666667	15.1866666666667	50.81
G10090_33407	21856	Timm44	19.57	17.54	18.67	15.20	15.66	15.81	38.84	33.76	37.16	32.66	33.92	32.91	646.00	578.00	630.00	518.00	530.00	543.00	18.5933333333333	15.5566666666667	36.5866666666667	33.1633333333333	618	530.333333333333
G10090_29153	103149	Upb1	0.13	0.22	0.05	0.33	0.24	0.27	0.25	0.42	0.10	0.71	0.52	0.56	7.14	12.48	3.00	19.53	14.03	16.03	0.133333333333333	0.28	0.256666666666667	0.596666666666667	7.54	16.53
G10090_12140	215456	Gpat2	0.02	0.27	0.02	0.10	0.11	0.02	0.04	0.52	0.04	0.21	0.23	0.04	1.00	13.00	1.00	5.00	5.00	1.00	0.103333333333333	0.0766666666666667	0.2	0.16	5	3.66666666666667
G10090_15168	280411	Lix1l	26.55	33.25	31.60	19.85	19.49	19.70	52.68	63.98	62.91	42.64	42.20	40.99	1244.00	1555.00	1514.00	960.00	936.00	960.00	30.4666666666667	19.68	59.8566666666667	41.9433333333333	1437.66666666667	952
G10090_31265	13370	Dio1	0.51	0.13	0.03	0.16	0.09	0.31	1.02	0.25	0.06	0.33	0.20	0.64	16.00	4.00	1.00	5.00	3.00	10.00	0.223333333333333	0.186666666666667	0.443333333333333	0.39	7	6
G10090_19310	381591	L1td1	0.18	0.05	0.05	0.09	0.09	0.09	0.36	0.10	0.11	0.19	0.19	0.18	10.00	3.00	3.00	5.00	5.00	5.00	0.0933333333333333	0.09	0.19	0.186666666666667	5.33333333333333	5
G10090_26442	18601	Padi3	0.03	0.05	0.07	0.30	0.08	0.13	0.07	0.10	0.14	0.65	0.18	0.28	2.00	3.00	4.00	17.91	5.00	8.00	0.05	0.17	0.103333333333333	0.37	3	10.3033333333333
G10090_24002	70127	Dpf3	0.44	0.23	0.25	0.32	0.30	0.10	0.87	0.43	0.49	0.70	0.65	0.22	15.00	10.00	9.00	10.00	10.00	4.00	0.306666666666667	0.24	0.596666666666667	0.523333333333333	11.3333333333333	8
G10090_25367	102614	Rpp25	1.46	0.08	0.04	0.55	0.36	0.27	2.89	0.16	0.08	1.18	0.77	0.57	36.00	2.00	1.00	14.00	9.00	7.00	0.526666666666667	0.393333333333333	1.04333333333333	0.84	13	10
G10090_14578	12797	Cnn1	4.60	6.08	1.17	11.34	18.43	19.48	9.13	11.69	2.33	24.36	39.91	40.55	119.00	157.00	31.00	303.00	489.00	526.00	3.95	16.4166666666667	7.71666666666667	34.94	102.333333333333	439.333333333333
G10090_29573	327963	Zfp616	0	0	0.01	0	0	0	0	0	0.02	0	0	0	0	0	1.00	0	0	0	0.00333333333333333	0	0.00666666666666667	0	0.333333333333333	0
G10090_15648	75678	Ippk	4.97	6.98	6.60	4.57	4.40	4.79	9.86	13.44	13.15	9.81	9.53	9.98	273.00	383.00	371.00	259.00	248.00	274.00	6.18333333333333	4.58666666666667	12.15	9.77333333333333	342.333333333333	260.333333333333
G10090_3432	330627	Trim66	0.08	0.02	0.03	0.02	0.05	0.03	0.16	0.05	0.06	0.05	0.11	0.06	14.00	4.00	5.00	4.00	9.00	5.00	0.0433333333333333	0.0333333333333333	0.09	0.0733333333333333	7.66666666666667	6
G10090_20362	216643	Gabrp	15.35	15.10	8.13	13.94	13.45	20.25	30.46	29.06	16.18	29.94	29.13	42.14	919.00	898.00	500.00	853.00	827.00	1261.00	12.86	15.88	25.2333333333333	33.7366666666667	772.333333333333	980.333333333333
G10090_20739	69556	Bod1	18.39	16.21	16.96	22.86	23.01	24.51	36.50	31.19	33.77	49.10	49.84	51.01	474.00	417.00	447.00	608.00	608.00	657.00	17.1866666666667	23.46	33.82	49.9833333333333	446	624.333333333333
[truncated: 16,592 more rows]
